# Supplementary material for: Advances and Challenges in the Diagnosis of Vector-Borne Protozoal Infections in Veterinary Medicine
Source: Pathogens. 2026 May 22;15(6):561. doi: 10.3390/pathogens15060561 (PMC13304581; doi:10.3390/pathogens15060561)
Supplement: Supplementary file 1 [file pathogens-15-00561-s001.zip]

Archive with 3 entries (3 files):
- Supplemental_table_S1_revised.xlsx
- Supplementary_Table_S3_Cevallos_et_al_revised.xlsx
- Table_S2_Commercial_diagnostic_tests_serological_and_molecular_REVISED.xlsx
