# Supplementary material for: Advances and Challenges in the Diagnosis of Vector-Borne Protozoal Infections in Veterinary Medicine
Source: Pathogens. 2026 May 22;15(6):561. doi: 10.3390/pathogens15060561 (PMC13304581; doi:10.3390/pathogens15060561)
Supplement: Supplementary file 1 [file pathogens-15-00561-s001.zip › Supplemental_table_S1_revised.xlsx]

## Sheet: Vector-borne Parasitic Diseases
				Americas			Africa			Asia & Middle East			Oceania & Pacific	Europe
Host Species	Pathogen	Disease / Condition	Vector	North America (USA & Canada)	Mexico & Central America (incl. Caribbean)	South America	Sub-Saharan West Africa	Central & East Africa	Southern Africa (incl. Madagascar)	Middle East & North Africa (MENA)	South Asia	East and Southeast Asia (mainland + islands)	Pacific Islands & Papua New Guinea	Europe (incl. Mediterranean)
Bos taurus	Babesia bigemina	Bovine babesiosis	Rhipicephalus spp.	Bock et al. 2004	Bock et al. 2004	Bock et al. 2004	Bock et al. 2004	Bock et al. 2004	Bock et al. 2004	Bock et al. 2004	Bock et al. 2004	Bock et al. 2004	Bock et al. 2004	Bock et al. 2004
Bos taurus	Babesia bovis	Bovine babesiosis	Rhipicephalus microplus	Fu et al. 2025	Fu et al. 2025	Fu et al. 2025	Fu et al. 2025	Fu et al. 2025	Fu et al. 2025	Bock et al. 2004	Fu et al. 2025	Fu et al. 2025; Omar Abdallah et al. 2016		Bock et al. 2004
Equus caballus	Babesia caballi	Equine babesiosis	Dermacentor / Rhipicephalus spp.	Fu et al. 2025	Bock et al. 2004	Bock et al. 2004	Bock et al. 2004	Bock et al. 2004	Bock et al. 2004	Bock et al. 2004	Bock et al. 2004	Bock et al. 2004		Bock et al. 2004
Canis lupus familiaris	Babesia canis	Canine babesiosis	Dermacentor reticulatus		Bock et al. 2004		Bock et al. 2004	Bock et al. 2004	Bock et al. 2004	Bock et al. 2004	Bock et al. 2004	Bock et al. 2004	Bock et al. 2004	Bock et al. 2004
Homo sapiens	Babesia divergens	Human babesiosis	Ixodes ricinus											Zintl et al. 2003
Canis lupus familiaris	Babesia gibsoni	Canine babesiosis	Haemaphysalis spp.	Cooke et al. 2018	Bock et al. 2004	Wei et al. 2014					Bock et al. 2004	Bock et al. 2004		Bock et al. 2004
Homo sapiens	Babesia microti	Human babesiosis	Ixodes scapularis	Aliota et al. 2014; Olmeda García 2002								Zamoto-Niikura et al. 2012		Olmeda García 2002
Homo sapiens	Babesia odocoilei	Human babesiosis	Ixodes scapularis	Scott JD et al. 2021a; Scott JD et al. 2021b
Odocoileus virginianus	Babesia odocoilei	Cervine babesiosis	Ixodes scapularis	Scott JD et al. 2021b										Lakshminarayana SB et al. 2024
Capra hircus	Babesia ovis	Ovine/caprine babesiosis	Rhipicephalus spp.				Razmi et al. 2003	Razmi et al. 2003	Razmi et al. 2003	Razmi et al. 2003	Razmi et al. 2003	Galon et al. 2022		Razmi et al. 2003
Ovis aries	Babesia ovis	Ovine babesiosis	Rhipicephalus spp.				Razmi et al. 2003	Razmi et al. 2003	Razmi et al. 2003	Razmi et al. 2003	Razmi et al. 2003	Galon et al. 2022		Razmi et al. 2003
Camelus dromedarius	Babesia spp.	Camelid babesiosis	Hyalomma spp.				Onyiche et al. 2020	Mahdy et al. 2023		Abd-Elmaleck et al. 2016
Sus scrofa domesticus	Babesia spp.	Porcine babesiosis	Rhipicephalus spp.				Vercruysse & Parent 1981	Zobba et al. 2011	Zobba et al. 2011			Zobba et al. 2011		Zobba et al. 2011
Sus scrofa domesticus	Babesia trautmanni	Porcine babesiosis	Rhipicephalus spp.				Bock et al. 2004	Bock et al. 2004	Bock et al. 2004					Bock et al. 2004
Felis catus	Cytauxzoon felis	Cytauxzoonosis	Dermacentor variabilis	Wang et al. 2017
Columba livia	Haemoproteus columbae	Haemoproteosis	Pseudolynchia canariensis	Boothe et al. 2015	Villalva-Pasillas et al. 2020	Mem. Inst. Oswaldo Cruz 2001	Tembe et al. 2023	Vet Parasitol Reg Stud 2026	Nebel et al. 2020	Dehghani Samani et al. 2013		Prompiram et al. 2023		Int J Parasitol 2025
Canis lupus familiaris	Hepatozoon canis	Hepatozoonosis	Rhipicephalus sanguineus	Vásquez-Aguilar et al. 2021	Vásquez-Aguilar et al. 2021	Vásquez-Aguilar et al. 2021	Vásquez-Aguilar et al. 2021	Vásquez-Aguilar et al. 2021	Vásquez-Aguilar et al. 2021	Vásquez-Aguilar et al. 2021	Vásquez-Aguilar et al. 2021	Vásquez-Aguilar et al. 2021		Pacifico et al. 2020
Canis lupus familiaris	Leishmania braziliensis	Canine tegumentary leishmaniasis	Lutzomyia spp.		Ghatee et al. 2020	Lago et al. 2023
Homo sapiens	Leishmania donovani	Visceral leishmaniasis	Phlebotomus spp.				Quinnell & Courtenay 2009	Quinnell & Courtenay 2009	Quinnell & Courtenay 2009	Quinnell & Courtenay 2009	Quinnell & Courtenay 2009	Quinnell & Courtenay 2009
Canis lupus familiaris	Leishmania infantum	Visceral leishmaniasis	Phlebotomus / Lutzomyia spp.	Quinnell & Courtenay 2009	Quinnell & Courtenay 2009	Quinnell & Courtenay 2009	Senghor et al. 2016	Aoun & Bouratbine 2014	Aoun & Bouratbine 2014	Mohebali et al. 2018	Quinnell & Courtenay 2009			Millán et al. 2014; Quinnell & Courtenay 2009
Equus caballus	Leishmania infantum	Equine leishmaniasis	Phlebotomus spp.			Limeira et al. 2019		Rohousova et al. 2015		Mughal et al. 2025				Fernandez-Bellon et al. 2006; Koehler et al. 2002; Solano-Gallego et al. 2003
Canis lupus familiaris	Leishmania major	Cutaneous leishmaniasis (canine)	Phlebotomus spp.							Ghatee et al. 2020
Homo sapiens	Leishmania mexicana	Cutaneous leishmaniasis	Lutzomyia spp.	Nepal et al. 2024	Ghatee et al. 2020	Salgado-Almario et al. 2019
Homo sapiens	Leishmania tropica	Cutaneous leishmaniasis	Phlebotomus spp.						Ghatee et al. 2020	Ghatee et al. 2020	Bahrami et al. 2018			Ghatee et al. 2020
Gallus gallus domesticus	Leucocytozoon caulleryi	Leucocytozoonosis	Culicoides spp.				Tembe et al. 2023				Gowthaman et al. 2024	Pohuang et al. 2021
Meleagris gallopavo	Leucocytozoon smithi	Leucocytozoonosis	Simulium spp.	Noblet et al. 1975			Tembe et al. 2023
Gallus gallus domesticus	Plasmodium gallinaceum	Avian malaria	Aedes spp.				Tembe et al. 2023					Kumnuan et al. 2013
Gallus gallus domesticus	Plasmodium juxtanucleare	Avian malaria	Culex spp.				Tembe et al. 2023					Vet World 2023; Acta Trop 2020; J Vet Res 2022
Columba livia	Plasmodium relictum	Avian malaria	Culex pipiens	Valkiūnas et al. 2018	Ecography 2014	Valkiūnas et al. 2018	Valkiūnas et al. 2018	Valkiūnas et al. 2018	Valkiūnas et al. 2018	Valkiūnas et al. 2018	Valkiūnas et al. 2018	Valkiūnas et al. 2018	Valkiūnas et al. 2018	Valkiūnas et al. 2018
Bos taurus	Theileria annulata	Tropical theileriosis	Hyalomma spp.					Transbound Emerg Dis 2020		Adv Biores 2016	Diversity 2022; Adv Biores 2016			Adv Biores 2016
Capra hircus	Theileria annulata	Tropical theileriosis	Hyalomma spp.					Transbound Emerg Dis 2020		Adv Biores 2016	Diversity 2022; Adv Biores 2016			Adv Biores 2016
Ovis aries	Theileria annulata	Tropical theileriosis	Hyalomma spp.							Razmi & Yaghfoori 2013; Heidarpour Bami et al. 2010
Equus caballus	Theileria equi	Equine theileriosis	Dermacentor / Rhipicephalus spp.	Almazán et al. 2022	Posada-Guzmán et al. 2015; Díaz-Sánchez et al. 2018	Braga et al. 2017	Turaki et al. 2014	Mahmoud et al. 2016; Salim et al. 2008	Onderstepoort J Vet Res 2008	Ticks Tick-Borne Dis 2014	Sumbria et al. 2016	Kamyingkird et al. 2014		Ticks Tick-Borne Dis 2016; Sigg et al. 2012
Capra hircus	Theileria lestoquardi	Malignant caprine theileriosis	Hyalomma spp.							Celik et al. 2025	Diversity 2022
Ovis aries	Theileria lestoquardi	Malignant ovine theileriosis	Hyalomma spp.							Celik et al. 2025	Diversity 2022
Bos taurus	Theileria orientalis	Oriental theileriosis	Haemaphysalis longicornis	Oakes et al. 2019					Iweriebor et al. 2022	Uilenberg & Hashemi-Fesharki 1984	Transbound Emerg Dis 2020; Sivakumar et al. 2013	Liu et al. 2022	Jenkins 2018; Eamens et al. 2013
Bos taurus	Theileria parva	East Coast fever	Rhipicephalus appendiculatus					Adv Biores 2016	Pienaar et al. 2011
Camelus dromedarius	Theileria spp.	Camelid theileriosis	Hyalomma spp.				Onyiche et al. 2020	Mahdy et al. 2023	Khogali et al. 2024	Hamed et al. 2011	Sarma et al. 2024
Bos taurus	Trypanosoma brucei	Nagana (bovine)	Glossina spp. (tsetse fly)				Desquesnes et al. 2022	Desquesnes et al. 2022	Desquesnes et al. 2022
Capra hircus	Trypanosoma brucei	Nagana (caprine)	Glossina spp. (tsetse fly)				Desquesnes et al. 2022	Desquesnes et al. 2022	Desquesnes et al. 2022
Bos taurus	Trypanosoma congolense	Nagana (bovine)	Glossina spp. (tsetse fly)				Itty, P. 1993; Coustou V et al. 2010; Gashumba, J. K. 1988; Murray & Gray 1984	Itty, P. 1993; Gashumba, J. K. 1988; Murray & Gray 1984	Itty, P. 1993; Gashumba, J. K. 1988; Murray & Gray 1984
Homo sapiens	Trypanosoma cruzi	Chagas disease	Triatominae (kissing bugs)	Zingales 2018	Zingales 2018	Zingales 2018
Sus scrofa domesticus	Trypanosoma cruzi	Chagas disease (porcine)	Triatominae (kissing bugs)	Zingales 2018	Zingales 2018	Zingales 2018
Vicugna pacos	Trypanosoma cruzi	Chagas disease (camelid)	Triatominae (kissing bugs)			Zingales 2018
Camelus bactrianus	Trypanosoma evansi	Surra	Tabanus spp. / Stomoxys spp.							Brun et al. 1998	Brun et al. 1998
Camelus dromedarius	Trypanosoma evansi	Surra	Tabanus spp. / Stomoxys spp.			Brun et al. 1998	Brun et al. 1998	Brun et al. 1998	Brun et al. 1998	Brun et al. 1998	Brun et al. 1998	Brun et al. 1998
Lama glama	Trypanosoma evansi	Surra	Tabanus spp. / Stomoxys spp.			Brun et al. 1998
Vicugna pacos	Trypanosoma evansi	Surra	Tabanus spp. / Stomoxys spp.			Brun et al. 1998
Sus scrofa domesticus	Trypanosoma simiae	Swine nagana	Glossina spp.				Desquesnes et al. 2022	Desquesnes et al. 2022	Desquesnes et al. 2022
Bos taurus	Trypanosoma vivax	Nagana (bovine)	Glossina spp. / mechanical			Fetene et al. 2021	Desquesnes et al. 2022	Desquesnes et al. 2022	Desquesnes et al. 2022
Capra hircus	Trypanosoma vivax	Nagana (caprine)	Glossina spp. / mechanical			Fetene et al. 2021	Desquesnes et al. 2022	Desquesnes et al. 2022	Desquesnes et al. 2022
Equus caballus	Trypanosoma equiperdum	Dourine	none (venereal)			Sanchez et al. 2015; Fayera et al. 2017		Fayera et al. 2017; Carnes et al. 2017	Fayera et al. 2017	Fayera et al. 2017; Claes et al. 2005	Fayera et al. 2017	Suganuma et al. 2016		Fayera et al. 2017; Inoue et al. 2019

## Sheet: References
Short Citation	Full Reference
Abd-Elmaleck et al. 2016	Abd-Elmaleck BS, Abed GH, Mandour AM. Light and electron microscopically study of Babesia cameli n. sp. infecting camels (Camelus dromedarius). Int J Bact Virol. 2016;1(002).
Acta Trop 2020	Win SY, Chel HM, Hmoon MM, Htun LL, Bawm S, Win MM, Murata S, Nonaka N, Nakao R, Katakura K. Detection and molecular identification of Leucocytozoon and Plasmodium species from village chickens in different areas of Myanmar. Acta Tropica. 2020;212:105719. doi:10.1016/j.actatropica.2020.105719
Adv Biores 2016	Abdela N, Bekele T. Bovine theileriosis and its control: a review. Adv Biol Res (Rennes). 2016;10:200–212. doi:10.5829/idosi.abr.2016.10.4.103107
Aliota et al. 2014	Aliota MT, Dupuis AP 2nd, Wilczek MP, Peters RJ, Ostfeld RS, Kramer LD. The prevalence of zoonotic tick-borne pathogens in Ixodes scapularis collected in the Hudson Valley, New York State. Vector Borne Zoonotic Dis. 2014;14:245–250.
Almazán et al. 2022	Almazán C, Scimeca RC, Reichard MV, Mosqueda J. Babesiosis and Theileriosis in North America. Pathogens. 2022 Jan 27;11(2):168. doi: 10.3390/pathogens11020168. PMID: 35215111; PMCID: PMC8874406.
Aoun & Bouratbine 2014	Aoun K, Bouratbine A. Cutaneous leishmaniasis in North Africa: a review. Parasite. 2014;21:14. doi:10.1051/parasite/2014014
Bahrami et al. 2018	Bahrami F, Harandi AM, Rafati S. Biomarkers of Cutaneous Leishmaniasis. Front Cell Infect Microbiol. 2018 Jun 26;8:222. doi: 10.3389/fcimb.2018.00222. PMID: 29998089; PMCID: PMC6029629.
Bock et al. 2004	Bock R, Jackson L, De Vos A, Jorgensen W. Babesiosis of cattle. Parasitology. 2004;129(S1):S247-S269. doi:10.1017/S0031182004005190
Boothe et al. 2015	Boothe E, Medeiros MC, Kitron UD, Brawn JD, Ruiz MO, Goldberg TL, Walker ED, Hamer GL. Identification of Avian and Hemoparasite DNA in Blood-Engorged Abdomens of Culex pipiens (Diptera; Culicidae) from a West Nile Virus Epidemic region in Suburban Chicago, Illinois. J Med Entomol. 2015 May;52(3):461-8. doi: 10.1093/jme/tjv029. Epub 2015 Mar 31. PMID: 26334822.
Braga et al. 2017	Braga MDSCD, Costa FN, Gomes DRM, Xavier DR, André MR, Gonçalves LR, Machado RZ. Genetic diversity of piroplasmids species in equids from island of São Luís, northeastern Brazil. Rev Bras Parasitol Vet. 2017;26:331–339. doi:10.1590/s1984-29612017046
Brun et al. 1998	Brun R, Hecker H, Lun Z-R. Trypanosoma evansi and T. equiperdum: distribution, biology, treatment and phylogenetic relationship (a review). Vet Parasitol. 1998;79(2):95-107. https://doi.org/10.1016/S0304-4017(98)00146-0
Carnes et al. 2017	Carnes J, Anupama A, Balmer O, et al. Genome-Wide SNP Analysis Reveals Distinct Origins of Trypanosoma evansi and Trypanosoma equiperdum. Genome Biol Evol. 2017;9(8):1990-2006. doi:10.1093/gbe/evx149
Celik et al. 2025	Celik BA, Kara M, Ayan A, Selcuk MA, Celik OY. Molecular Prevalence and Phylogenetic Analysis of Theileria ovis and Theileria lestoquardi in Small Ruminants in Siirt Province, Türkiye. Vet Med Sci. 2025;11(5):e70522. doi:10.1002/vms3.70522
Claes et al. 2005	Claes F, Kappen M, Baluna A, Büscher P, Goddeeris BM. Trypanosoma equiperdum: master of disguise or historical mistake? Trends Parasitol. 2005;21(6):316-321. doi:10.1016/j.pt.2005.04.006
Cooke et al. 2018	Cooke KL, Frenzer P, Tucker SJ, Crawford PC, Kirk SK, Levy JK. Rapid Diagnosis of Babesia gibsoni by Point-of-Need Testing by Insulated Isothermal PCR in Dogs at High Risk of Infection. J Vet Intern Med. 2018 Jan;32(1):232-235. doi: 10.1111/jvim.15033. PMID: 29377357; PMCID: PMC5787167.
Coustou V et al. 2010	Coustou V, Guegan F, Plazolles N, Baltz T. Complete in vitro life cycle of Trypanosoma congolense: development of genetic tools. PLoS Negl Trop Dis. 2010 Mar 2;4(3):e618. doi: 10.1371/journal.pntd.0000618. PMID: 20209144; PMCID: PMC2830455.
Dehghani Samani et al. 2013	Dehghani Samani A, Pirali Kheirabadi K, Dehghani Samani A. Prevalence and Rate of Parasitemia of Haemoproteus columbae in Columba livia domestica in Southwest of Iran. Iran J Parasitol. 2013;8(4):641-4.
Desquesnes et al. 2022	Desquesnes M, Gonzatti MI, Sazmand A, et al. A review on the diagnosis of animal trypanosomoses. Parasites & Vectors. 2022;15. https://doi.org/10.1186/s13071-022-05154-5
Diversity 2022	Zeb J, Song B, Aziz MU, Hussain S, Zarin R, Sparagano O. Diversity and distribution of Theileria species and their vectors in ruminants from India, Pakistan and Bangladesh. Diversity. 2022;14(2):82. doi:10.3390/d14020082
Díaz-Sánchez et al. 2018	Díaz-Sánchez AA, Pires MS, Estrada CY, Cañizares EV, Del Castillo Domínguez SL, Cabezas-Cruz A, Lobo Rivero E, da Fonseca AH, Massard CL, Corona-González B. First molecular evidence of Babesia caballi and Theileria equi infections in horses in Cuba. Parasitol Res. 2018 Oct;117(10):3109-3118. doi:10.1007/s00436-018-6005-5. Epub 2018 Jul 23. PMID: 30033488.
Eamens et al. 2013	Eamens GJ, Gonsalves JR, Jenkins C, Collins D, Bailey G. Theileria orientalis MPSP types in Australian cattle herds associated with outbreaks of clinical disease and their association with clinical pathology findings. Vet Parasitol. 2013 Jan 31;191(3-4):209-17. doi: 10.1016/j.vetpar.2012.09.007. Epub 2012 Sep 11. PMID: 23044251.
Ecography 2014	Hellgren O, Atkinson CT, Bensch S, Albayrak T, Dimitrov D, et al. Global phylogeography of the avian malaria pathogen Plasmodium relictum based on MSP1 allelic diversity. Ecography. 2015;38(8):842–850. doi:10.1111/ecog.01158
Fayera et al. 2017	Fayera T, Woldegiorgis EG, Abebe R, et al. Dourine: a neglected disease of equids. Trop Anim Health Prod. 2017;49(5):887-897. doi:10.1007/s11250-017-1280-1
Fernandez-Bellon et al. 2006	Fernández-Bellon H, Solano-Gallego L, Bardagí M, Alberola J, Ramis A, Ferrer L. Immune response to Leishmania infantum in healthy horses in Spain. Vet Parasitol. 2006;135(2):181–185. doi:10.1016/j.vetpar.2005.10.013. PMID: 16310960.
Fetene et al. 2021	Fetene E, Leta S, Regassa F, Büscher P. Global distribution, host range and prevalence of Trypanosoma vivax: a systematic review and meta-analysis. Parasit Vectors. 2021 Jan 25;14(1):80. doi: 10.1186/s13071-021-04584-x. PMID: 33494807; PMCID: PMC7830052.
Fu et al. 2025	Fu B-K, Tang T, Yue M, Chen J-J, Su H, Huang X-B, Yang Y-F, Hay SI, Fang L-Q, Liu W. Mapping the Global Distribution of Babesia Infections. Transboundary Emerg Dis. 2025;5889219. https://doi.org/10.1155/tbed/5889219
Galon et al. 2022	Galon EM, Zafar I, Ji S, Li H, Ma Z, Xuan X. Molecular Reports of Ruminant Babesia in Southeast Asia. Pathogens. 2022;11(8):915. https://doi.org/10.3390/pathogens11080915
Gashumba, J. K. 1988	Gashumba, J. K., Baker, R. D., & Godfrey, D. G. (1988). Trypanosoma congolense: the distribution of enzymic variants in East and West Africa. Parasitology, 96(3), 475–486. doi:10.1017/S0031182000080112
Ghatee et al. 2020	Ghatee MA, Taylor WR, Karamian M. The Geographical Distribution of Cutaneous Leishmaniasis Causative Agents in Iran and Its Neighboring Countries, A Review. Front Public Health. 2020;8:11. doi:10.3389/fpubh.2020.00011
Gowthaman et al. 2024	Gowthaman V, Gopalakrishnamurthy TR, Alagesan A, Balakrishnan A, Udhayavel S, Gunaseelan S, Senthilvel K, Sasikala M, Jayachitra S, Soundararajan C. Molecular epidemiological studies of Leucocytozoon caulleryi in commercial layer flocks in Southern peninsular India reveal the presence of new subclusters. J Parasit Dis. 2024 Dec;48(4):802-809. doi: 10.1007/s12639-024-01705-y. Epub 2024 Jul 30. PMI…
Hamed et al. 2011	Hamed M, Zaitoun A, El-Allawy T, Mourad M. Investigation of Theileria camelensis in camels infested by Hyalomma dromedarii ticks in Upper Egypt. J Adv Vet Res. 2011;1.
Heidarpour Bami et al. 2010	Heidarpour Bami M, Haddadzadeh HR, Kazemi B, Khazraiinia P, Bandehpour M, Aktas M. Identification of different Theileria species (Theileria lestoquardi, Theileria ovis, and Theileria annulata) in naturally infected sheep using nested PCR-RFLP. Parasitol Res. 2010;107(6):1415-21. doi: 10.1007/s00436-010-2119-0. PMID: 20978792.
Inoue et al. 2019	Inoue N, Suganuma K, Davaasuren B. Draft Genome Sequence of Trypanosoma equiperdum Strain IVM-t1. Microbiol Resour Announc. 2019;8(3):e01119-18. doi:10.1128/mra.01119-18
Int J Parasitol 2025	International Journal for Parasitology: Parasites and Wildlife. 2025. https://doi.org/10.1016/j.ijppaw.2025.101148
Itty, P. 1993	Itty, P. (1993). Economics of trypanosomiasis control: research implications. In Future of Livestock Industries in East and Southern Africa: Proceedings of the Workshop Held at Kadoma Ranch Hotel, Zimbabwe, 20-23 July 1992 (p. 127). ILRI (aka ILCA and ILRAD).
Iweriebor et al. 2022	Iweriebor BC, Afolabi KO, Nqoro A, Obi LC. Emergence of Theileria species in ticks from free-ranging domestic animals in Raymond Mhlaba local municipality, South Africa. Heliyon. 2022 Mar 10;8(3):e09085. doi: 10.1016/j.heliyon.2022.e09085. PMID: 35295661; PMCID: PMC8919220.
J Vet Res 2022	Vaisusuk K, Chatan W, Seerintra T, Piratae S. High prevalence of Plasmodium infection in fighting cocks in Thailand determined with a molecular method. J Vet Res. 2022;66(3):373–379. doi:10.2478/jvetres-2022-0049
Jenkins 2018	Jenkins C. Bovine theileriosis in Australia: a decade of disease. Microbiology Australia. 2018;39:215–219. https://doi.org/10.1071/MA18067
Kamyingkird et al. 2014	Kamyingkird K, Yangtara S, Desquesnes M, Cao S, Adjou PK, Jittapalapong S, Igarashi I. Seroprevalence of Babesia caballi and Theileria equi in horses and mules from Northern Thailand. J Protozool Res. 2014;24:11–17.
Khogali et al. 2024	Khogali R, Bastos A, Bargul JL, Getange D, Kabii J, Masiga D, Villinger J. Tissue-specific localization of tick-borne pathogens in ticks collected from camels in Kenya: insights into vector competence. Front Cell Infect Microbiol. 2024 Apr 18;14:1382228. doi: 10.3389/fcimb.2024.1382228. PMID: 38698904; PMCID: PMC11063324.
Koehler et al. 2002	Koehler K, Stechele M, Hetzel U, Domingo M, Schönian G, Zahner H, Burkhardt E. Cutaneous leishmaniosis in a horse in southern Germany caused by Leishmania infantum. Vet Parasitol. 2002;109(1-2):9-17. doi:10.1016/s0304-4017(02)00246-7
Kumnuan et al. 2013	Kumnuan R, Pattaradilokrat S, Chumpolbanchorn K, Pimnon S, Narkpinit S, Harnyuttanakorn P, Saiwichai T. In vivo transmission blocking activities of artesunate on the avian malaria parasite Plasmodium gallinaceum. Vet Parasitol. 2013 Nov 8;197(3-4):447-54. doi: 10.1016/j.vetpar.2013.07.024. Epub 2013 Jul 22. PMID: 23937960.
Lago et al. 2023	Lago J, Fraga D, Coelho L, Jesus MS, Leite B, Werneck GL, Arruda S, Lago E, Carvalho EM, Bacellar O. Dogs Harbor Leishmania braziliensis and Participate in the Transmission Cycle of Human Tegumentary Leishmaniasis. Pathogens. 2023 Jul 27;12(8):981. doi: 10.3390/pathogens12080981. PMID: 37623941; PMCID: PMC10458093.
Lakshminarayana SB et al. 2024	Lakshminarayana SB, Guthrie A, Blake DP, Harley J, MacKintosh A, Lait PJP, Bacon A, Milnes EL. DETECTION OF BABESIA CF. ODOCOILEI, BABESIA CAPREOLI, AND ANAPLASMA PHAGOCYTOPHILUM IN CERVIDS OF THE SCOTTISH HIGHLANDS, UNITED KINGDOM. J Zoo Wildl Med. 2024 Sep;55(3):750-756. doi: 10.1638/2023-0140. PMID: 39255218.
Limeira et al. 2019	Limeira CH, Alves CJ, de Azevedo SS, et al. Clinical aspects and diagnosis of leishmaniasis in equids: a systematic review and meta-analysis. Rev Bras Parasitol Vet. 2019;28(4):574–581. https://doi.org/10.1590/S1984-29612019074
Liu et al. 2022	Liu J, Li Z, Liu A, Wang J, Guan G, Yin H, Luo J. Identification and isolation of pathogenic Theileria orientalis Ikeda genotype from confined dairy cattle, in Hebei, China. Parasitol Res. 2022 Jan;121(1):395-402. doi: 10.1007/s00436-021-07401-7. Epub 2022 Jan 6. PMID: 34993636.
Mahdy et al. 2023	Mahdy OA, Nassar AM, Elsawy BSM, Alzan HF, Kandil OM, Mahmoud MS, Suarez CE. Cross-sectional analysis of Piroplasma species-infecting camel (Camelus dromedaries) in Egypt using a multipronged molecular diagnostic approach. Front Vet Sci. 2023 Apr 28;10:1178511. doi: 10.3389/fvets.2023.1178511. PMID: 37187929; PMCID: PMC10175621.
Mahmoud et al. 2016	Mahmoud MS, El-Ezz NTA, Abdel-Shafy S, et al. Assessment of Theileria equi and Babesia caballi infections in equine populations in Egypt. Parasites Vectors. 2016;9:260. doi:10.1186/s13071-016-1539-9
Mem. Inst. Oswaldo Cruz 2001	Adriano EA, Cordeiro NS. Prevalence and intensity of Haemoproteus columbae in three species of wild doves from Brazil. Mem Inst Oswaldo Cruz. 2001;96(2):175–178. doi:10.1590/S0074-02762001000200007
Millán et al. 2014	Millán J, Ferroglio E, Solano-Gallego L. Role of wildlife in the epidemiology of Leishmania infantum infection in Europe. Parasitol Res. 2014;113(6):2005–2014. https://doi.org/10.1007/s00436-013-3596-3
Mohebali et al. 2018	Mohebali M, Moradi-Asl E, Rassi Y. Geographic distribution and spatial analysis of Leishmania infantum infection in domestic and wild animal reservoir hosts of zoonotic visceral leishmaniasis in Iran. J Vector Borne Dis. 2018;55(3):173-183. doi:10.4103/0972-9062.249125
Mughal et al. 2025	Mughal MAS, Khan MK, Lan H, Abbas RZ, Imran M, Abbas Z, Mehmood MS, Ali S. Decoding Leishmania in equines: A comparative analysis of molecular targets. Mol Biochem Parasitol. 2025 Dec;264:111699. doi: 10.1016/j.molbiopara.2025.111699. Epub 2025 Sep 3. PMID: 40912367.
Murray & Gray 1984	Max Murray, A.R. Gray,The current situation on animal trypanosomiasis in Africa,Preventive Veterinary Medicine,Volume 2, Issues 1–4,1984,Pages 23-30,ISSN 0167-5877,https://doi.org/10.1016/0167-5877(84)90045-X.
Nebel et al. 2020	Nebel C, Harl J, Pajot A, et al. High prevalence and genetic diversity of Haemoproteus columbae in feral pigeons Columba livia in Cape Town, South Africa. Parasitol Res. 2020;119:447–463. https://doi.org/10.1007/s00436-019-06558-6
Nepal et al. 2024	Nepal B, McCormick-Baw C, Patel K, Firmani S, Wetzel DM. Cutaneous Leishmania mexicana infections in the United States: defining strains through endemic human pediatric cases in northern Texas. mSphere. 2024 Mar 26;9(3):e0081423. doi: 10.1128/msphere.00814-23. Epub 2024 Feb 29. PMID: 38421172; PMCID: PMC10964424.
Noblet et al. 1975	Noblet R, Kissam JB, Adkins TR Jr. Leucocytozoon smithi: incidence of transmission by black flies in South Carolina (Diptera: Simuliidae). J Med Entomol. 1975 Apr 30;12(1):111-4. doi: 10.1093/jmedent/12.1.111. PMID: 808616.
Oakes et al. 2019	Oakes VJ, Yabsley MJ, Schwartz D, LeRoith T, Bissett C, Broaddus C, Schlater JL, Todd SM, Boes KM, Brookhart M, Lahmers KK. Theileria orientalis Ikeda Genotype in Cattle, Virginia, USA. Emerg Infect Dis. 2019 Sep;25(9):1653-1659. doi: 10.3201/eid2509.190088. Epub 2019 Sep 17. PMID: 31237835; PMCID: PMC6711211.
Olmeda García 2002	Olmeda García AS. Babesia microti: ¿una nueva forma de babesiosis humana en Europa? Enfermedades Infecciosas y Microbiología Clínica. 2002.
Omar Abdallah et al. 2016	Omar Abdallah M, Niu Q, Yu P, et al. Identification of piroplasm infection in questing ticks by RLB: broad range extension of tick-borne piroplasm in China. Parasitol Res. 2016;115:2035–2044.
Onderstepoort J Vet Res 2008	Motloang MY, Thekisoe OMM, Alhassan A, Bakheit M, Motheo MP, Masangane FES, Thibedi ML, Inoue N, Igarashi I, Sugimoto C, Mbati PA. Prevalence of Theileria equi and Babesia caballi infections in horses belonging to resource-poor farmers in the north-eastern Free State Province, South Africa. Onderstepoort J Vet Res. 2008;75(2):141–146. doi:10.4102/ojvr.v75i2.12
Onyiche et al. 2020	Onyiche TE, Taioe MO, Ogo NI, Sivakumar T, Biu AA, Mbaya AW, Xuan X, Yokoyama N, Thekisoe O. Molecular evidence of Babesia caballi and Theileria equi in equines and ticks in Nigeria: prevalence and risk factors analysis. Parasitology. 2020 Sep;147(11):1238-1248. doi: 10.1017/S0031182020000992. Epub 2020 Jun 17. PMID: 32605687; PMCID: PMC10317755.
Pacifico et al. 2020	Pacifico L, Braff J, Buono F, et al. Hepatozoon canis in hunting dogs from Southern Italy: distribution and risk factors. Parasitol Res. 2020;119:3023–3031. https://doi.org/10.1007/s00436-020-06820-2
Pienaar et al. 2011	Pienaar R, Latif A, Thekisoe O, Mans B. Mixed Theileria infections in free-ranging buffalo herds: Implications for diagnosing Theileria parva infections in Cape buffalo (Syncerus caffer). Parasitology. 2011;138:1-12. doi:10.1017/S0031182011000503
Pohuang et al. 2021	Pohuang T, Jittimanee S, Junnu S. Pathology and molecular characterization of Leucocytozoon caulleryi from backyard chickens in Khon Kaen Province, Thailand. Vet World. 2021 Oct;14(10):2634-2639. doi: 10.14202/vetworld.2021.2634-2639. Epub 2021 Oct 9. PMID: 34903919; PMCID: PMC8654759.
Posada-Guzmán et al. 2015	Posada-Guzmán MF, Dolz G, Romero-Zúñiga JJ, Jiménez-Rocha AE. Detection of Babesia caballi and Theileria equi in blood from equines from four indigenous communities in Costa Rica. Vet Med Int. 2015;2015:236278. doi:10.1155/2015/236278
Prompiram et al. 2023	Prompiram P, Mongkolphan C, Poltep K, Chunchob S, Sontigun N, Chareonviriyaphap T. Baseline study of the morphological and genetic characteristics of Haemoproteus parasites in wild pigeons (Columba livia) from paddy fields in Thailand. Int J Parasitol Parasites Wildl. 2023 Apr 11;21:153-159. doi: 10.1016/j.ijppaw.2023.04.003. PMID: 37228837; PMCID: PMC10205435.
Quinnell & Courtenay 2009	Quinnell RJ, Courtenay O. Transmission, reservoir hosts and control of zoonotic visceral leishmaniasis. Parasitology. 2009;136(14):1915–1934. https://doi.org/10.1017/S0031182009991156
Razmi & Yaghfoori 2013	Razmi G, Yaghfoori S. Molecular surveillance of Theileria ovis, Theileria lestoquardi and Theileria annulata infection in sheep and ixodid ticks in Iran. Onderstepoort J Vet Res. 2013;80(1):635. doi: 10.4102/ojvr.v80i1.635. PMID: 24396911.
Razmi et al. 2003	Razmi G, Naghibi A, Aslani M, Dastjerdi K, Hossieni H. An epidemiological study on Babesia infection in small ruminants in Mashhad suburb, Khorasan Province, Iran. Small Rumin Res. 2003;50:39–44.
Rohousova et al. 2015	Rohousova I, Talmi-Frank D, Kostalova T, Polanska N, Lestinova T, Kassahun A, Yasur-Landau D, Maia C, King R, Votypka J, Jaffe CL, Warburg A, Hailu A, Volf P, Baneth G. Exposure to Leishmania spp. and sand flies in domestic animals in northwestern Ethiopia. Parasit Vectors. 2015 Jul 8;8:360. doi:10.1186/s13071-015-0976-1. PMID: 26152578; PMCID: PMC4495613.
Salgado-Almario et al. 2019	Salgado-Almario J, Hernández CA, Ovalle CE. Geographical distribution of Leishmania species in Colombia, 1985-2017. Biomedica. 2019 Jun 15;39(2):278-290. English, Spanish. doi: 10.7705/biomedica.v39i3.4312. PMID: 31529815.
Salim et al. 2008	Salim BOM, Hassan SM, Bakheit MA, Alhassan A, Igarashi I, Karanis P, Abdelrahman MB. Diagnosis of Babesia caballi and Theileria equi infections in horses in Sudan using ELISA and PCR. Parasitol Res. 2008 Oct;103(5):1145-50. doi:10.1007/s00436-008-1108-z. Epub 2008 Jul 10. PMID: 18618143.
Sanchez et al. 2015	Sanchez Y, Concepción JL, Nández GE, et al. Molecular characterization and classification of Trypanosoma spp. Venezuelan isolates based on microsatellite markers and kinetoplast maxicircle genes. Parasit Vectors. 2015;8:504. doi:10.1186/s13071-015-1129-2
Sarma et al. 2024	Sarma D, Das B, Patel N, Patel A, Suthar A, Prajapati A, Patel RM. Microscopic and molecular investigation of vector borne haemoprotozoan diseases in dromedary camel of North Gujarat, India. J Vector Borne Dis. 2024 Apr 1;61(2):259-266. doi: 10.4103/jvbd.jvbd_105_23. Epub 2024 Jun 6. PMID: 38922661.
Scott JD et al. 2021a	Scott JD, Sajid MS, Pascoe EL, Foley JE. Detection of Babesia odocoilei in Humans with Babesiosis Symptoms. Diagnostics (Basel). 2021 May 25;11(6):947. doi: 10.3390/diagnostics11060947. PMID: 34070625; PMCID: PMC8228967.
Scott JD et al. 2021b	Scott JD, Pascoe EL, Sajid MS, Foley JE. Detection of Babesia odocoilei in Ixodes scapularis Ticks Collected in Southern Ontario, Canada. Pathogens. 2021 Mar 10;10(3):327. doi: 10.3390/pathogens10030327. PMID: 33802071; PMCID: PMC7999371.
Senghor et al. 2016	Senghor MW, Niang AA, Depaquit J, Ferté H, Faye MN, et al. Transmission of Leishmania infantum in the Canine Leishmaniasis Focus of Mont-Rolland, Senegal. PLOS Negl Trop Dis. 2016;10(11):e0004940. https://doi.org/10.1371/journal.pntd.0004940
Sigg et al. 2012	Sigg L, Gerber V, Gottstein B, Doher MG, Frey CF. Seroprevalence of Babesia caballi and Theileria equi in the Swiss horse population. Parasitol Int. 2012;59:313–317. doi:10.1016/j.parint.2010.02.005
Sivakumar et al. 2013	Sivakumar T, Yoshinari T, Igarashi I, Kothalawala H, Abeyratne SAE, Vimalakumar SC, Meewewa AS, Kuleswarakumar K, Chandrasiri ADN, Yokoyama N. Genetic diversity within Theileria orientalis parasites detected in Sri Lankan cattle. Vet Parasitol. 2013;191(3-4):233-238. doi: 10.1016/j.vetpar.2012.09.010. PMID: 23333108.
Solano-Gallego et al. 2003	Solano-Gallego L, Fernández-Bellon H, Serra R, Gállego M, Ramis A, Fondevila D, Ferrer L. Cutaneous leishmaniosis in three horses in Spain. Equine Vet J. 2003 May;35(3):320-3. doi:10.2746/042516403776148336. PMID: 12755438.
Suganuma et al. 2016	Suganuma K, Narantsatsral S, Battur B, et al. Isolation, cultivation and molecular characterization of a new Trypanosoma equiperdum strain in Mongolia. Parasit Vectors. 2016;9:447. doi:10.1186/s13071-016-1755-3
Sumbria et al. 2016	Sumbria D, Singla LD, Sharma A. Theileria equi and Babesia caballi infection of equids in Punjab, India: A serological and molecular survey. Trop Anim Health Prod. 2016;48:45–52. doi:10.1007/s11250-015-0917-1
Tembe et al. 2023	Tembe D, Malatji MP, Mukaratirwa S. Occurrence, Prevalence, and Distribution of Haemoparasites of Poultry in Sub-Saharan Africa: A Scoping Review. Pathogens. 2023;12(7):945. https://doi.org/10.3390/pathogens12070945
Ticks Tick-Borne Dis 2014	Abedi V, Razmi G, Seifi H, Naghibi A. Molecular and serological detection of Theileria equi and Babesia caballi infection in horses and ixodid ticks in Iran. Ticks Tick-Borne Dis. 2014;5(3):239–244. doi:10.1016/j.ttbdis.2013.11.008
Ticks Tick-Borne Dis 2016	Bartolomé Del Pino LE, Nardini R, Veneziano V, Iacoponi F, Cersini A, Autorino GL, Buono F, Scicluna MT. Babesia caballi and Theileria equi infections in horses in Central-Southern Italy: sero-molecular survey and associated risk factors. Ticks Tick-Borne Dis. 2016;7(3):462–469. doi:10.1016/j.ttbdis.2016.01.011
Transbound Emerg Dis 2020	Gharbi M, Darghouth MA, Elati K, Al-Hosary AAT, Ayadi O, Salih DA, El Hussein AM, Mhadhbi M, Khamassi Khbou M, Hassan SM, Obara I, Ahmed LS, Ahmed J. Current status of tropical theileriosis in Northern Africa: a review of recent epidemiological investigations and implications for control. Transbound Emerg Dis. 2020;67(1):8–25. doi:10.1111/tbed.13312
Turaki et al. 2014	Turaki UA, Kumsha HA, Biu AA, Bokko PB. Prevalence of Piroplasmosis amongst local horses in Northeastern Nigeria. J Agric Vet Sci. 2014;7:4–7.
Uilenberg & Hashemi-Fesharki 1984	Uilenberg G, Hashemi-Fesharki R. Theileria orientalis in Iran. Vet Q. 1984 Jan;6(1):1-4. doi: 10.1080/01652176.1984.9693897. PMID: 6428030.
Valkiūnas et al. 2018	Valkiūnas G, Ilgūnas M, Bukauskaitė D, et al. Characterization of Plasmodium relictum, a cosmopolitan agent of avian malaria. Malar J. 2018;17:184. https://doi.org/10.1186/s12936-018-2325-2
Vercruysse & Parent 1981	Vercruysse J, Parent R. An outbreak of porcine babesiosis in Senegal due to Babesia perroncitoi. 1981.
Vet Parasitol Reg Stud 2026	Veterinary Parasitology: Regional Studies and Reports. 2026. https://doi.org/10.1016/j.vprsr.2026.101467
Vet World 2023	Dhamayanti E, Priyowidodo D, Nurcahyo W, Firdausy LW. Morphological and molecular characteristics of Plasmodium juxtanucleare in layer chicken from three districts of Yogyakarta, Indonesia. Vet World. 2023;16(8):1576–1583. doi:10.14202/vetworld.2023.1576-1583
Villalva-Pasillas et al. 2020	Villalva-Pasillas D, Medina JP, Soriano-Vargas E, Martínez-Hernández DA, García-Conejo M, Galindo-Sánchez KP, Sánchez-Jasso JM, Talavera-Rojas M, Salgado-Miranda C. Haemoparasites in endemic and non-endemic passerine birds from central Mexico highlands. Int J Parasitol Parasites Wildl. 2020 Jan 7;11:88-92. doi: 10.1016/j.ijppaw.2019.12.007. PMID: 31956482; PMCID: PMC6962636.
Vásquez-Aguilar et al. 2021	Vásquez-Aguilar AA, Barbachano-Guerrero A, Angulo DF, et al. Phylogeography and population differentiation in Hepatozoon canis (Apicomplexa: Hepatozoidae) reveal expansion and gene flow in world populations. Parasites Vectors. 2021;14:467. https://doi.org/10.1186/s13071-021-04924-x
Wang et al. 2017	Wang J-L, Li T-T, Liu G-H, Zhu X-Q, Yao C. Two Tales of Cytauxzoon felis Infections in Domestic Cats. Clin Microbiol Rev. 2017;30:861-885. doi:10.1128/CMR.00010-17
Wei et al. 2014	Wei L, Kelly P, Ackerson K, El-Mahallawy HS, Kaltenboeck B, Wang C. Molecular detection of Dirofilaria immitis, Hepatozoon canis, Babesia spp., Anaplasma platys and Ehrlichia canis in dogs on Costa Rica. Acta Parasitol. 2014 Mar;60(1):21-5. doi: 10.1515/ap-2015-0003. PMID: 26204016.
Zamoto-Niikura et al. 2012	Zamoto-Niikura A, Tsuji M, Qiang W, Nakao M, Hirata H, Ishihara C. Detection of two zoonotic Babesia microti lineages, the Hobetsu and U.S. lineages, in two sympatric tick species in Japan. Appl Environ Microbiol. 2012;78:3424–3430.
Zingales 2018	Zingales B. Trypanosoma cruzi genetic diversity: Something new for something known about Chagas disease manifestations, serodiagnosis and drug sensitivity. Acta Trop. 2018;184:38-52. doi:10.1016/j.actatropica.2017.09.017
Zintl et al. 2003	Zintl A, Mulcahy G, Skerrett HE, Taylor SM, Gray JS. Babesia divergens, a Bovine Blood Parasite of Veterinary and Zoonotic Importance. Clin Microbiol Rev. 2003;16(4):622-636. doi:10.1128/cmr.16.4.622-636.2003
Zobba et al. 2011	Zobba R, Parpaglia ML, Spezzigu A, Pittau M, Alberti A. First molecular identification and phylogeny of a Babesia sp. from a symptomatic sow (Sus scrofa Linnaeus 1758). J Clin Microbiol. 2011 Jun;49(6):2321-4. doi: 10.1128/JCM.00312-11. Epub 2011 Apr 13. PMID: 21490184; PMCID: PMC3122758.

## Sheet: Legend & Notes
LEGEND
— (empty cell)	No documented report, or not applicable
COLUMN GUIDE
Host Species	Scientific name of the host animal (italic)
Pathogen	Scientific name of the parasite (italic)
Disease / Condition	Common clinical disease name
Vector	Primary arthropod vector(s) responsible for transmission
REGIONAL COLOUR CODE
Blue columns	Americas (North America; Mexico & C. America; South America)
Yellow columns	Africa (Sub-Saharan W.; Central & E.; Southern Africa)
Purple columns	Asia & Middle East (MENA; South Asia; SE Asia)
Orange column	Oceania & Pacific Islands
Green column	Europe (incl. Mediterranean)
