# Supplementary material for: Advances and Challenges in the Diagnosis of Vector-Borne Protozoal Infections in Veterinary Medicine
Source: Pathogens. 2026 May 22;15(6):561. doi: 10.3390/pathogens15060561 (PMC13304581; doi:10.3390/pathogens15060561)
Supplement: Supplementary file 1 [file pathogens-15-00561-s001.zip › Supplementary_Table_S3_Cevallos_et_al_revised.xlsx]

## Sheet: VBP Primers Table
Method	Detection Method	Pathogen	Forward Primer (5'→3')	Reverse Primer (5'→3')	Target DNA	Type of Amplification	Probe / Detection Details	Reference (Paper that describes/develops primers)	Secondary Reference(s) (Original source if different from primary)
Conventional PCR (nested)	Agarose gel	Babesia spp., Theileria spp.	RLB-F2 GACACAGGGAGGTAGTGACAAG RLB-FINT GACAAGAAATAACAATACRGGGC	RLB-R2 CTAAGAATTTCACCTCTGACAGT	18S rRNA gene	Conventional nested PCR		Liu J, Guan G, Li Y, Liu A, Luo J, Yin H. A Molecular Survey of Babesia Species and Detection of a New Babesia Species by DNA Related to B. venatorum from White Yaks in Tianzhu, China. Front Microbiol. 2017 Mar 14;8:419. doi: 10.3389/fmicb.2017.00419. PMID: 28352260; PMCID: PMC5349112.
Isothermal (LAMP)	Agarose gel	Theileria lestoquardi	F3: 5′-AGATACCAAGGAAACTGAAGG-3′ (21 bp) FIP: 5′-CAGGAGAAATAGGAGTTTCAGGTTC-CAAAGGATAAGAAAGATGAAAAGG-3′ (49 bp)	B3: 5′-TGTATCCTTAGGTTTTTCATGTTC-3′ (24 bp) BIP: 5′-GTATCGCACCAGAACCTCAAC-ACAGTTTCTTCTTTATCCTGATC-3′ (44 bp)	Pathogen-specific protein — Clone-5 surface antigen gene	Isothermal amplification (LAMP)		Salih DA, Ali AM, Liu Z, Bakheit MA, Taha KM, El Imam AH, Kullmann B, El Hussein AM, Ahmed JS, Seitzer U. Development of a loop-mediated isothermal amplification method for detection of Theileria lestoquardi. Parasitol Res. 2012 Feb;110(2):533-8. doi: 10.1007/s00436-011-2518-x. Epub 2011 Jul 9. PMID: 21744022.
Conventional PCR (nested)	Agarose gel — Amplicon size: ~188 bp (1st round) / ~149 bp (2nd round)	Trypanosoma cruzi	TCZ1 5′-CGAGCTCTTGCCCACACGGGTGCT-3′ TCZ3 5′-TGCACTCGGCTGATCGTTT-3′	TCZ2 5′-CCTCCAAGCAGCGGATAGTTCAGG-3′ TCZ4 5′-ATTCCTCCAAGCAGCGGATA-3′	Microsatellite (nuclear DNA / SatDNA)	Conventional nested PCR		Jaimes-Dueñez J, Jiménez-Leaño ÁP, Esteban-Mendoza M, Moreno-Salcedo LA, Triana-Chávez O, Cantillo-Barraza O. Epidemiological and clinical characteristics of Trypanosoma cruzi infection in dogs (Canis lupus familiaris) from a Chagas Disease-Endemic Urban Area in Colombia. Prev Vet Med. 2020 Sep;182:105093. doi: 10.1016/j.prevetmed.2020.105093. Epub 2020 Jul 12. PMID: 32712412.	Moser DR, Kirchhoff LV, Donelson JE. Detection of Trypanosoma cruzi by DNA amplification using the polymerase chain reaction. J Clin Microbiol. 1989 Jul;27(7):1477-1482. doi: 10.1128/JCM.27.7.1477-1482.1989. PMID: 2504769.
Conventional PCR	Agarose gel — Amplicon size: ~400 bp (Babesia spp. 393–408 bp; Theileria spp. 418–424 bp)	Babesia spp., Theileria spp. → B. bigemina, B. canis vogeli, B. gibsoni, B. bovis, B. caballi, T. equi, T. annulata, T. orientalis, T. lestoquardi, T. ovis, T. luwenshuni, Babesia sp. Leopard	BaF 5′-AAT ACC CAA TCC TGA CAC AGG G-3′	BaR 5′-TTA AAT ACG AAT GCC CCC AAC-3′	18S rRNA gene	Conventional PCR		Kumar B, Maharana BR, Thakre B, Brahmbhatt NN, Joseph JP. 18S rRNA gene-based piroplasmid PCR: an assay for rapid and precise molecular screening of Theileria and Babesia species in animals. Acta Parasitol. 2022 Dec;67(4):1697-1707. doi: 10.1007/s11686-022-00625-2. Epub 2022 Sep 30. PMID: 36178614; PMCID: PMC9523193.
Conventional PCR	Agarose gel — Amplicon size: 120 bp	Leishmania spp.	Leish-150 5′-GGG (G/T) AGGGGCGTTCT (C/G) CGAA-3´	Leish-152 5′-(C/G)(C/G)(C/G)(A/T) CTAT(A/T)TTACACCAACCCC-3´	kDNA minicircle	Conventional PCR		Costa LN, Borba AS, Castagna CL, Carvalho Filho EB, Marson FA, Sá Junior FF, Angerami RN, Levy CE; Leishmaniasis Study Group. Evaluation of PCR in the diagnosis of canine leishmaniasis in two different epidemiological regions: Campinas (SP) and Teresina (PI), Brazil. Epidemiol Infect. 2015 Apr;143(5):1088-95. doi: 10.1017/S0950268814001721. Epub 2014 Jul 14. PMID: 25019604; PMCID: PMC9507121.
Isothermal (LAMP)	Agarose gel — Amplicon size: 1374 bp	Theileria equi	F3: 5′-TTAGACCTAAAACCTCCCCG-3′ FIP: 5′-CATCGCCAGCAAAGCCATGCgaattcTTTTGCGGTGTTTCGGTG-3′ (EcoRI site created in middle of FIP for product verification)	B3: 5′-TTCCTTAGATGTGGTAGCCG-3′ BIP: 5′-TGACCTATCAGCTTTGGACGGTgaattcTCTCCGGAATCGAACCCT-3′ (EcoRI site created in middle of BIP for product verification)	18S rRNA gene	Isothermal amplification (LAMP)		Xie J, Liu G, Tian Z, Luo J. Development of loop-mediated isothermal amplification (LAMP) for detection of Theileria equi. Acta Trop. 2013 Sep;127(3):245-50. doi: 10.1016/j.actatropica.2013.05.007. Epub 2013 May 24. PMID: 23711610.
Conventional PCR	Agarose gel — Amplicon size: 145 bp	Leishmania chagasi	RV1 5′-CTTTTCTGGTCCCGCGGGTAGG-3′	RV2 5′- CCACCTGGCCTATTTTACACCA-3′	kDNA minicircle	Conventional PCR		Costa LN, Borba AS, Castagna CL, Carvalho Filho EB, Marson FA, Sá Junior FF, Angerami RN, Levy CE; Leishmaniasis Study Group. Evaluation of PCR in the diagnosis of canine leishmaniasis in two different epidemiological regions: Campinas (SP) and Teresina (PI), Brazil. Epidemiol Infect. 2015 Apr;143(5):1088-95. doi: 10.1017/S0950268814001721. Epub 2014 Jul 14. PMID: 25019604; PMCID: PMC9507121.
Conventional PCR (nested)	Agarose gel — Amplicon size: 1455–1680 bp	Piroplasma spp.	Piro18S Fa 5´-GGTGAAACTGCGAATGGCTC- 3´ Piro18SFb 5´ -TGGCTCATTACAACAGTTATA-3´	Piro18S Ra 5´-AAGTGATAAGGTTCACAAAACTT- 3´ Piro18SRb 5´ -CGGTCCGAATAATTCACC-3´	18S rRNA gene	Conventional nested PCR		Mahmoud HYAH, Rady AA, Tanaka T. Molecular detection and characterization of Theileria annulata, Babesia bovis, and Babesia bigemina infecting cattle and buffalo in southern Egypt. Parasite Epidemiol Control. 2024 Feb 1;25:e00340. doi: 10.1016/j.parepi.2024.e00340. PMID: 38333559; PMCID: PMC10847785.
Conventional PCR (duplex)	Agarose gel — Amplicon size: 146–149 bp / 218–240 bp / 351–397 bp	Leishmania spp. → L. braziliensis complex, L. donovani complex, L. mexicana complex	LU-5A 5′-TTT ATT GGT ATG CGA AAC TTC-3′	LB-3C, 5′-CGT (C/G)CC GAA CCC CGT GTC-3′ LM-3A, 5′-GCA CCG CAC CGG (A/G)CC AC-3′ LC-3L, 5′-GCC CGC G(C/T)G TCA CCA CCA T-3′	Spliced leader RNA gene	Conventional multiplex PCR (one-step)		Harris E, Kropp G, Belli A, Rodriguez B, Agabian N. Single-step multiplex PCR assay for characterization of New World Leishmania complexes. J Clin Microbiol. 1998 Jul;36(7):1989-95. doi: 10.1128/JCM.36.7.1989-1995.1998. PMID: 9650950; PMCID: PMC104966.
Conventional PCR	Agarose gel — Amplicon size: 164 bp	Trypanosoma brucei	TBR-1/2 5′- GAATATTAAACAATGCGCAG-3′	TBR-1/2 5′-CCATTTATTAGCTTTCTTGC-3′	Satellite DNA (SatDNA)	Conventional PCR		Ashour AA, Abou El-Naga TR, Barghash SM, Salama MS. Trypanosoma evansi: detection of Trypanosoma evansi DNA in naturally and experimentally infected animals using TBR(1) & TBR(2) primers. Exp Parasitol. 2013 May;134(1):109-14. doi: 10.1016/j.exppara.2013.02.003. Epub 2013 Feb 27. PMID: 23454630.
Conventional PCR	Agarose gel — Amplicon size: 164 bp	Trypanosoma evansi	TBR-1/2 5′- GAATATTAAACAATGCGCAG-3′	TBR-1/2 5′-CCATTTATTAGCTTTCTTGC-3′	Satellite DNA (SatDNA)	Conventional PCR		Suprihati E, Suwanti LT, Yudhana A, Kusumaningrum AI. Comparison of ITS-1 and TBR-1/2 primer sensitivity for the detection of Trypanosoma evansi local isolates in experimental rats using a polymerase chain reaction. Vet World. 2022 Jul;15(7):1772-1778. doi: 10.14202/vetworld.2022.1772-1778. Epub 2022 Jul 24. PMID: 36185509; PMCID: PMC9394150.
Conventional PCR	Agarose gel — Amplicon size: 239 bp	Trypanosoma vivax	TvPRAC-F 5′CGCAAGTGGACCGTTCGCCT3′	TvPRAC-R 5′ACGCGGGGCGAACAGAAGTG 3′	Proline racemase gene	Conventional PCR		Fikru R, Hagos A, Rogé S, Reyna-Bello A, Gonzatti MI, Merga B, Goddeeris BM, Büscher P. A proline racemase based PCR for identification of Trypanosoma vivax in cattle blood. PLoS One. 2014 Jan 8;9(1):e84819. doi: 10.1371/journal.pone.0084819. PMID: 24416292; PMCID: PMC3885604.
Isothermal (LAMP)	Agarose gel — Amplicon size: 247 bp / 223 bp	Theileria annulata	18S rRNA FIP: 5′-ACGCTATTGGAGCTGGAATTACTTAGTATCAATTGGAGGGCAAG-3′ 18S rRNA F3: 5′-ATGGGAATTTAAACCTCTTCC-3′ ITS FIP: 5′-TTCACAAATCCAAATGGAAAGCTCTGAATTCGTCTACATTTTGTGGAATTGGT-3′ ITS F3: 5′-TGCACACAGTCATCTCAA-3′	18S rRNA BIP: 5′-AGCTCGTAGTTGAATTTCTGCTGTTTTACAAAGAAACTCCGTCCG-3′ 18S rRNA B3: 5′-AGCACTCTAATTTTCTCAAAGT-3′ ITS BIP: 5′-ACAAGAGTTCAAGGACTAGAACCTGAATTCTAAATCCGAGTTACAAGGACC-3′ ITS B3: 5′-GTGTGAGCCAAGACATCC-3′	18S rRNA gene ITS gene	Isothermal amplification (LAMP) — two independent primer sets		Liu A, Guan G, Du P, Liu Z, Gou H, Liu J, Yang J, Li Y, Ma M, Niu Q, Ren Q, Bai Q, Yin H, Luo J. Loop-mediated isothermal amplification (LAMP) assays for the detection of Theileria annulata infection in China targeting the 18S rRNA and ITS sequences. Exp Parasitol. 2012 May;131(1):125-9. doi: 10.1016/j.exppara.2012.02.012. Epub 2012 Feb 19. PMID: 22370125.
Conventional PCR	Agarose gel — Amplicon size: 284 bp	Trypanosoma brucei rhodesiense	SRA-F 5′-ATAGTGACAAGATGCGTACTCAACGC-3′	SRA-R 5′-AATGTGTTCGAGTACTTCGGTCACGCT-3′	Pathogen-specific protein — serum-resistance-associated (SRA) gene	Conventional PCR		Radwanska M, Chamekh M, Vanhamme L, Claes F, Magez S, Magnus E, de Baetselier P, Büscher P, Pays E. The serum resistance-associated gene as a diagnostic tool for the detection of Trypanosoma brucei rhodesiense. Am J Trop Med Hyg. 2002 Dec;67(6):684-90. doi: 10.4269/ajtmh.2002.67.684. PMID: 12518862.	Welburn SC, Picozzi K, Fèvre EM, Coleman PG, Odiit M, Carrington M, Maudlin I. Identification of human-infective trypanosomes in animal reservoir of sleeping sickness in Uganda by means of serum-resistance-associated (SRA) gene. Lancet. 2001 Dec 22-29;358(9299):2017-9. doi: 10.1016/S0140-6736(01)07096-9. PMID: 11755609. [Welburn 2001 used RHOALF/RHOALR primers from Radwanska 2002; primary primer …
Conventional PCR	Agarose gel — Amplicon size: 362 bp	Babesia sp. EU1	EU1-Up 5′-GTTTCTGMCCCATCAGCTTGAC-3′ (22 bp)	EU1-Down 5′-AGACAAGAGTCAATAACTCGATAAC-3′ (25 bp)	18S rRNA gene	Conventional PCR		Bonnet S, Jouglin M, L'Hostis M, Chauvin A. Babesia sp. EU1 from roe deer and transmission within Ixodes ricinus. Emerg Infect Dis. 2007 Aug;13(8):1208-10. doi: 10.3201/eid1308.070398. PMID: 17953093; PMCID: PMC2828078.
Conventional PCR	Agarose gel — Amplicon size: 430 bp	Theileria annulata	Tams1 5′-CCAGGACCACCCTCAAGTTC-3′	TAms1 5′-GCATCTAGTTCCTTGGCGGA-3′	Pathogen-specific protein — major merozoite surface antigen 1 (Tams1) gene	Conventional PCR		Kundave VR, Patel AK, Patel PV, Hasnani JJ, Joshi CG. Detection of theileriosis in cattle and buffaloes by polymerase chain reaction. J Parasit Dis. 2015 Sep;39(3):508-13. doi: 10.1007/s12639-013-0386-2. Epub 2013 Nov 19. PMID: 26345061; PMCID: PMC4554556.
Conventional PCR (nested)	Agarose gel — Amplicon size: 480 bp	Leucocytozoon spp.	HaemFL 5′-ATGGTGTTTTAGATACTTACATT-3′	HaemNR3 5′-ATAGAAAGATAAGAAATACCATTC-3′ (same reverse as outer primer)	Cytochrome b (mtDNA)	Conventional nested PCR (2nd round, Leucocytozoon-specific)		Hellgren O, Waldenström J, Bensch S. A new PCR assay for simultaneous studies of Leucocytozoon, Plasmodium, and Haemoproteus from avian blood. J Parasitol. 2004 Aug;90(4):797-802. doi: 10.1645/GE-184R1. PMID: 15357072.
Conventional PCR	Agarose gel — Amplicon size: 480 bp / 700 bp / 620 bp / 250 bp	Trypanosoma spp.	ITS1-CF CCGGAAGTTCACCGATATGC	ITS1-BR TGCTGCGTTCTTCAACGAA	ITS1	Conventional PCR		Njiru ZK, Constantine CC, Guya S, Crowther J, Kiragu JM, Thompson RCA, Dávila AMR. The use of ITS1 rDNA PCR in detecting pathogenic African trypanosomes. Parasitol Res. 2005;95(3):186-92. doi: 10.1007/s00436-004-1267-5. PMID: 15549397.
Conventional PCR (nested)	Agarose gel — Amplicon size: 503 bp	Babesia bovis	SBP4- Forward 1 5´ -AGTTGTTGGAGGAGGCTAAT- 3´ SBP4-Forward 2 5´ -GAGTCTGCCAAATCCTTAC- 3´	SBP4- Reverse 1 5´ -TCCTTCTCGGCGTCCTTTTC- 3´ SBP4- Reverse 2 5´ -TCCTCTACAGCTGCTTCG- 3´	Pathogen-specific protein — Spherical body protein 4 (sbp4) gene	Conventional nested PCR		Mahmoud HYAH, Rady AA, Tanaka T. Molecular detection and characterization of Theileria annulata, Babesia bovis, and Babesia bigemina infecting cattle and buffalo in southern Egypt. Parasite Epidemiol Control. 2024 Feb 1;25:e00340. doi: 10.1016/j.parepi.2024.e00340. PMID: 38333559; PMCID: PMC10847785.	Terkawi MA, Huyen NX, Shinuo C, Inpankaew T, Maklon K, Aboulaila M, Ueno A, Goo YK, Yokoyama N, Jittapalapong S, Xuan X, Igarashi I. Molecular and serological prevalence of Babesia bovis and Babesia bigemina in water buffaloes in northeast Thailand. Vet Parasitol. 2011;178(1-2):201-207. PMID: 21450406
Conventional PCR	Agarose gel — Amplicon size: 549 bp	Babesia ovis	Bbo-F: 5′-TGGGCAGGACCTTGGTTCTTCT-3′ (22 bp)	Bbo-R: 5′-CCGCGTAGCGCCGGCTAAATA-3′ (21 bp)	18S rRNA gene	Conventional PCR		Aktaş M, Altay K, Dumanli N. Development of a polymerase chain reaction method for diagnosis of Babesia ovis infection in sheep and goats. Vet Parasitol. 2005 Nov 5;133(4):277-81. doi: 10.1016/j.vetpar.2005.05.057. Epub 2005 Jun 30. PMID: 16043298.
Conventional PCR	Agarose gel — Amplicon size: 560–750 bp	Leishmania (Viannia) spp.	13Z ACTGGGGGTTGGTGTAAAATAG	LiR TCGCAGAACGCCCCT	kDNA minicircle	Conventional PCR		Noyes HA, Reyburn H, Bailey JW, Smith D. A nested-PCR-based schizodeme method for identifying Leishmania kinetoplast minicircle classes directly from clinical samples and its application to the study of the epidemiology of Leishmania tropica in Pakistan. J Clin Microbiol. 1998 Oct;36(10):2877-81. doi: 10.1128/JCM.36.10.2877-2881.1998. PMID: 9738037; PMCID: PMC105081.
Conventional PCR (nested)	Agarose gel — Amplicon size: 580 bp	Plasmodium spp.	AE983 5′-TGTGTTCATGCTTGTGTTCG-3′	AE985 5′-GCATTATCTGGATGTGATAATGGT-3′	Cytochrome b (mtDNA)	Conventional nested PCR (2nd round)		Pacheco MA, Cepeda AS, Bernotienė R, Lotta IA, Matta NE, Valkiūnas G, Escalante AA. Primers targeting mitochondrial genes of avian haemosporidians: PCR detection and differential DNA amplification of parasites belonging to different genera. Int J Parasitol. 2018 Jun;48(8):657-70. doi: 10.1016/j.ijpara.2018.02.005. PMID: 29660393; PMCID: PMC6004333.
Conventional PCR	Agarose gel — Amplicon size: 600 bp	Plasmodium spp.	AE971 5′-GGWGTWTATTATGGATGATGTTCAA-3′	AE973 5′-GCRATRTAWCCDGADATAGC-3′	cox1 gene (mtDNA)	Conventional PCR		Pacheco MA, Cepeda AS, Bernotienė R, Lotta IA, Matta NE, Valkiūnas G, Escalante AA. Primers targeting mitochondrial genes of avian haemosporidians: PCR detection and differential DNA amplification of parasites belonging to different genera. Int J Parasitol. 2018 Jun;48(8):657-70. doi: 10.1016/j.ijpara.2018.02.005. PMID: 29660393; PMCID: PMC6004333.
Conventional PCR	Agarose gel — Amplicon size: 664 bp T. equi; 659 bp B. caballi — two separate reactions	Multiplex — Babesia caballi, Theileria equi	T. equi: 5′-CATCGTTGCGGCTTGGTTGG-3′ (20 bp) B. caballi: 5′-TTCGCTTCGCTTTTTGTTTTTACT-3′ (24 bp)	T. equi: 5′-CCAAGTCTCACACCCTATTT-3′ (20 bp) B. caballi: 5′-GTCCCTCTAAGAAGCAAACCCAA-3′ (23 bp)	16S rRNA gene	Conventional PCR — two separate reactions		Bashiruddin JB, Camma C, Rebelo E. Molecular detection of Babesia equi and Babesia caballi in horse blood by PCR amplification of part of the 16S rRNA gene. Vet Parasitol. 1999 Jul;84(1-2):75-83. doi: 10.1016/s0304-4017(99)00049-7. PMID: 10435792.	Flaherty BR, Barratt J, Lane M, Talundzic E, Bradbury RS. Sensitive universal detection of blood parasites by selective pathogen-DNA enrichment and deep amplicon sequencing. Microbiome. 2021 Jan 2;9(1):1. doi: 10.1186/s40168-020-00939-1. PMID: 33388088; PMCID: PMC7774667.
Conventional PCR	Agarose gel — Amplicon size: 666 bp	Hepatozoon canis	HepF 5'-ATACATGAGCAAAATCTCAAC-3'	HepR 5'- CTTATTATTCCATGCTGCAG-3'	18S rRNA gene	Conventional PCR		Otranto D, Dantas-Torres F, Weigl S, Latrofa MS, Stanneck D, Decaprariis D, Capelli G, Baneth G. Diagnosis of Hepatozoon canis in young dogs by cytology and PCR. Parasit Vectors. 2011 Apr 13;4:55. doi: 10.1186/1756-3305-4-55. PMID: 21489247; PMCID: PMC3083373.	Primer sequences (HepF/HepR) originally published in: Inokuma H, Okuda M, Ohno K, Shimoda K, Onishi T. Analysis of the 18S rRNA gene sequence of a Hepatozoon detected in two Japanese dogs. Vet Parasitol. 2002 Jun 26;106(3):265-71. doi: 10.1016/s0304-4017(02)00065-1. PMID: 12062514.
Conventional PCR (duplex)	Agarose gel — Amplicon size: 689 bp / 257 bp	Multiplex — Babesia bigemina, Trypanosoma evansi	Bg3 5′TAG TTG TAT TTC AGC CTC GCG 3′ TR3 5′ GCG CGG ATT CTT TGC AGA CGA 3′	Bg4 5′ AAC ATC CAA GCA GCT AHT TTA G 3′ TR4 5′ TGC AGA CAC TGG AAT GTT ACT 3′	18S rRNA gene Repetitive nucleotide sequences	Duplex conventional PCR		Sharma A, Das Singla L, Tuli A, Kaur P, Batth BK, Javed M, Juyal PD. Molecular prevalence of Babesia bigemina and Trypanosoma evansi in dairy animals from Punjab, India, by duplex PCR: a step forward to the detection and management of concurrent latent infections. Biomed Res Int. 2013;2013:893862. doi: 10.1155/2013/893862. Epub 2013 Aug 29. PMID: 24069605; PMCID: PMC3773408.	B. bigemina primers (Bg3/Bg4) originally published in: Ellis J, Hefford C, Baverstock PR, Dalrymple BP, Johnson AM. Ribosomal DNA sequence comparison of Babesia and Theileria. Mol Biochem Parasitol. 1992;54(1):87-95. doi: 10.1016/0166-6851(92)90097-4. PMID: 1518535. T. evansi primers (TR3/TR4) originally published in: Wuyts N, Chokesajjawatee N, Panyim S. A simplified and highly sensitive detecti…
Conventional PCR	Agarose gel — Amplicon size: 721 bp	Theileria annulata	Tams1 F 5´-GTAACCTTTAAAAACGT- 3´	Tams1 R 5´-GTTACGAACATGGGTTT- 3´	Pathogen-specific protein — major merozoite surface antigen (Tams1) gene	Conventional PCR		Mahmoud HYAH, Rady AA, Tanaka T. Molecular detection and characterization of Theileria annulata, Babesia bovis, and Babesia bigemina infecting cattle and buffalo in southern Egypt. Parasite Epidemiol Control. 2024 Feb 1;25:e00340. doi: 10.1016/j.parepi.2024.e00340. PMID: 38333559; PMCID: PMC10847785.	d'Oliveira C, van der Weide M, Habela MA, Jacquiet P, Jongejan F. Detection of Theileria annulata in blood samples of carrier cattle by PCR. J Clin Microbiol. 1995;33(10):2665-2669. PMID: 7494052
Conventional PCR (nested)	Agarose gel — Amplicon size: 853 bp	Babesia bigemina	SBP4-F1 5´-GTGCTGCTTAATCGCACAAAC- 3´ SB4-F2 5´-CGGATCCTGTTATCGTTCCTG- 3´	SBP4-R1 5´-AAGATGCCTTCTTCGGTGATG- 3´ SB4-R2 5´-GAAGTTACGCCTGGAGTTGG- 3´	Pathogen-specific protein — Spherical body protein 4 (sbp4) gene	Conventional nested PCR		Mahmoud HYAH, Rady AA, Tanaka T. Molecular detection and characterization of Theileria annulata, Babesia bovis, and Babesia bigemina infecting cattle and buffalo in southern Egypt. Parasite Epidemiol Control. 2024 Feb 1;25:e00340. doi: 10.1016/j.parepi.2024.e00340. PMID: 38333559; PMCID: PMC10847785.	Mtshali MS, Mtshali PS. Molecular diagnosis and phylogenetic analysis of Babesia bigemina and Babesia bovis hemoparasites from cattle in South Africa. BMC Vet Res. 2013;9:154. PMID: 23957900
Conventional PCR	Agarose gel — Amplicon size: outer ~340 bp; seminested B. gibsoni-specific ~185 bp	Babesia gibsoni	Outer (455-479F): 5′-GTCTTGTAATTGGAATGATGGTGAC-3′ (25 bp) Inner — B. gibsoni (Asian genotype)-specific (BgibAsia-F): 5′-ACTCGGCTACTTGCCTTGTC-3′ (20 bp)	Outer & inner (shared, 793-772R): 5′-ATGCCCCCAACCGTTCCTATTA-3′ (22 bp)	18S rRNA gene	Seminested PCR		Birkenheuer AJ, Levy MG, Breitschwerdt EB. Development and evaluation of a seminested PCR for detection and differentiation of Babesia gibsoni (Asian genotype) and B. canis DNA in canine blood samples. J Clin Microbiol. 2003 Sep;41(9):4172-7. doi: 10.1128/JCM.41.9.4172-4177.2003. PMID: 12958243.
PCR-RFLP	Agarose gel (3.0%) + MboI RFLP — Amplicon size: 707–855 bp (species-dependent; Theileria: 707–713 bp; Babesia: 820–855 bp); MboI digest yields species-specific fragment patterns (see Probe/Detection Details)	Multiplex — Babesia bigemina, B. bovis, B. major, B. ovata, Babesia sp. Kashi2, Theileria annulata, T. sergenti, T. sinensis	RPS8-F: 5′-ATGGGTATTTCACGTGACAG-3′ (20 bp)	RPS8-R: 5′-GCGTTTCTTCTTATCCATACG-3′ (21 bp)	Pathogen-specific protein — ribosomal protein S8 (RPS8) gene	Conventional PCR-RFLP	MboI (Takara) RFLP patterns (amplicon → digest fragments): • T. sergenti / T. orientalis: 713 bp → 464, 249 bp • T. annulata: 709 bp → 227, 203, 182, 97 bp • T. sinensis: 707 bp → 430, 182, 95 bp • B. bigemina: 849 bp → 506, 243, 100 bp • B. bovis: 820 bp → 341, 243, 99, 90, 37 bp • B. major: 847 bp → 274, 243, 231, 99 bp • Babesia sp. Kashi2: 855 bp → 476, 274, 99, 37 bp • B. ovata: 849 bp → 275…	Tian Z, Du J, Yang J, Liu A, Liu X, Liu G, Yin H. A PCR-RFLP Assay targeting RPS8 gene for the discrimination between bovine Babesia and Theileria species in China. Parasit Vectors. 2015;8:475. doi: 10.1186/s13071-015-1085-x. PMID: 26382041; PMCID: PMC4574171.
Conventional PCR	Agarose gel / Southern blot (nested PCR) — Amplicon size: 277 bp (nested inner fragment)	Theileria parva	Outer (p104Fwd1): 5′-ATTTAAGGAACCTGACGTGACTGC-3′ (24 bp) Inner (p104Fwd2): 5′-GGCCAAGGTCTCCTTCAGATTACG-3′ (24 bp) [Note: Silatsa et al. 2020 reports inner fwd as GGCCAAGGTCTCCTTCAGAATACG (A at pos 20); confirmed from Odongo et al. 2010 original paper that correct sequence is GGCCAAGGTCTCCTTCAGATTACG (T at pos 20)]	Outer (p104Rev1 / IL755): 5′-TAAGATGCCGACTATTAATGACACC-3′ (25 bp) Inner (p104Rev2): 5′-TGGGTGTGTTTCCTCGTCATCTGC-3′ (24 bp)	Pathogen-specific protein — p104 antigen gene	Nested PCR (2-round)		Odongo DO, Sunter JD, Kiara HK, Skilton RA, Bishop RP. A nested PCR assay exhibits enhanced sensitivity for detection of Theileria parva infections in bovine blood samples from carrier animals. Parasitol Res. 2010 Jan;106(2):357-65. doi: 10.1007/s00436-009-1670-z. Epub 2009 Nov 10. PMID: 19902251.	Skilton RA, Bishop RP, Katende JM, Mwaura S, Morzaria SP. The persistence of Theileria parva infection in cattle immunized using two stocks which differ in their ability to induce a carrier state: analysis using a novel blood spot PCR assay. Parasitology. 2002;124(3):265-276. PMID: 11922428 [outer primers p104Fwd1/p104Rev1 originally described here]
Conventional PCR (HRM)	Agarose gel + HRM — Amplicon size: 408 bp / 381 bp	Babesia spp.	Bab-GF2 5′-GYYTTGTAATTGGAATGATGG-3′	Bab-GR2 5′-CCAAAGACTTTGATTTCTCTC-3′	18S rRNA gene	Conventional PCR + HRM		Rozej-Bielicka W, Masny A, Golab E. High-resolution melting PCR assay, applicable for diagnostics and screening studies, allowing detection and differentiation of several Babesia spp. infecting humans and animals. Parasitol Res. 2017 Oct;116(10):2671-2681. doi: 10.1007/s00436-017-5576-x. Epub 2017 Aug 10. PMID: 28795223; PMCID: PMC5599466.	Bonnet S, Jouglin M, L'Hostis M, Chauvin A. Babesia sp. EU1 from roe deer and transmission within Ixodes ricinus. Emerg Infect Dis. 2007 Jul;13(7):1208-10. doi: 10.3201/eid1307.061560. PMID: 17953093.
Conventional PCR (sequencing/RFLP)	Agarose gel + restriction digest — Amplicon size: 300–350 bp	Leishmania spp.	LITSR CTGGATCATTTTCCGATG	L5.8S TGATACCACTTATCGCACTT	ITS1	Conventional PCR + sequencing or RFLP		Schönian G, Nasereddin A, Dinse N, Schweynoch C, Schallig HDFH, Presber W, Jaffe CL. PCR diagnosis and characterization of Leishmania in local and imported clinical samples. Diagn Microbiol Infect Dis. 2003 Sep;47(1):349-58. doi: 10.1016/s0732-8893(03)00093-2. PMID: 12967749.
Conventional PCR (RFLP)	Agarose gel + restriction digest — Amplicon size: 861 bp	Theileria spp.	FThBab 5′-GCATTCGTATTTAACTGTCAGAGG-3´	RThBab 5′- GATAAGGTTCACAAAACTTCCCTAG-3′.	18S rRNA gene	Conventional PCR-RFLP		Jalali SM, Khaki Z, Kazemi B, Rahbari S, Shayan P, Bandehpour M, Yasini SP. Molecular Detection and Identification of Theileria Species by PCR-RFLP Method in Sheep from Ahvaz, Southern Iran. Iran J Parasitol. 2014 Mar;9(1):99-106. PMID: 25642265; PMCID: PMC4289886.
Conventional PCR	Agarose gel + RFLP (nested PCR-RFLP) — Amplicon size: outer ~1417–1426 bp (species-dependent); RFLP enzymes: HpaII, Bsh1285I, HaeII	Theileria lestoquardi	Outer (Thei F1): 5′-AACCTGGTTGATCCTGCCAG-3′ (20 bp) Inner (Thei F2): 5′-TGATGTTCGTTTYTACATGG-3′ (20 bp, Y=C/T degenerate)	Outer (Thei R1): 5′-AAACCTTGTTACGACTTCTC-3′ (20 bp) Inner (Thei R2): 5′-CTAGGCATTCCTCGTTCACG-3′ (20 bp)	18S rRNA gene	Nested PCR-RFLP	RFLP with restriction enzymes HpaII / HaeII / Bsh1285I for species differentiation	Heidarpour Bami M, Haddadzadeh HR, Kazemi B, Khazraiinia P, Bandehpour M, Aktas M. Molecular identification of ovine Theileria species by a new PCR-RFLP method. Vet Parasitol. 2009 Apr 15;161(1-2):171-7. doi: 10.1016/j.vetpar.2008.12.019. Epub 2009 Jan 31. PMID: 19264409.
Conventional PCR (nested + sequencing)	Agarose gel + sequencing — Amplicon size: 480 bp	Haemoproteus spp., Plasmodium spp.	HaemF 5′-ATGGTGCTTTCGATATATGCATG-3′	HaemR2 5′-GCATTATCTGGATGTGATAATGGT-3′	Cytochrome b (mtDNA)	Conventional nested PCR (2nd round) + sequencing		Bensch S, Stjernman M, Hasselquist D, Östman Ö, Hansson B, Westerdahl H, Pinheiro RT. Host specificity in avian blood parasites: a study of Plasmodium and Haemoproteus mitochondrial DNA amplified from birds. Proc R Soc Lond B Biol Sci. 2000 Aug 22;267(1452):1583-9. doi: 10.1098/rspb.2000.1181. PMID: 11007335; PMCID: PMC1690713.	Hellgren O, Waldenström J, Bensch S. A new PCR assay for simultaneous studies of Leucocytozoon, Plasmodium, and Haemoproteus from avian blood. J Parasitol. 2004 Aug;90(4):797-802. doi: 10.1645/GE-184R1. PMID: 15357072
Isothermal (LAMP)	Colorimetric	Babesia bovis	BboCytBF3: 5′-CCATTGTTTAAAGCTAGTCTTCC-3′ (23 bp) BboCytBFIP: 5′-CACAGATCGTGGACATCTATCACAAGACTTCCTAATATGAACAAAGC-3′ (48 bp)	BboCytBB3: 5′-GCTACTTTAAAGATGTTCCCA-3′ (21 bp) BboCytBBIP: 5′-ACAACCGAACATATAGCTCTAGACTGCAGGATTAATTGCTATGGGA-3′ (47 bp)	Cytochrome b (mtDNA)	Isothermal amplification (LAMP)		Arnuphapprasert A, Nugraheni YR, Aung A, Asada M, Kaewthamasorn M. Detection of Babesia bovis using loop-mediated isothermal amplification (LAMP) with improved thermostability, sensitivity and alternative visualization methods. Sci Rep. 2023 Feb 1;13(1):1838. doi: 10.1038/s41598-023-29066-1. PMID: 36725982; PMCID: PMC9892585.
Isothermal (LAMP)	Colorimetric	Leishmania infantum	K26_F3: 5′-GACGGCCGTACACAGAAA-3′ (18 bp) K26_FIP: 5′-CCACGTTGTGTCCATCTTCGT-CTAAGGAGGATGAGAATCTGC-3′ (42 bp) K26_FLP: 5′-TCTTCTCCTGCGCATTCC-3′ (18 bp) (K26 antigen-coding gene / HASPB; L. infantum GenBank AF131228; from Avelar et al. 2019)	K26_B3: 5′-GGTTCACATGCGAGGATG-3′ (18 bp) K26_BIP: 5′-CGGCAATGAGGATGGTAACGAT-GACGCAGTGCACTAGTTG-3′ (40 bp) K26_BLP: 5′-GATCAGCCGAAGGAGCAG-3′ (18 bp) (K26 antigen-coding gene / HASPB; L. infantum GenBank AF131228; from Avelar et al. 2019)	Pathogen-specific protein — K26 antigen gene	Isothermal amplification (LAMP)		Santos ICS, Avelar DM, Miranda LFC, de Mello CX, Keidel L, Pimentel MIF, Ventura LS, Fagundes A, Santos FN, Oliveira LFA, Santos SA, Pereira SA, Menezes RC, Marcelino AP. Standardization and Evaluation of the LAMP Technique for the Diagnosis of Canine Visceral Leishmaniasis in Conjunctival Swab Samples Using DNA Extracted by a Silica Column and Boiling. Trop Med Infect Dis. 2024 Nov 14;9(11):277.…
Isothermal (LAMP)	Colorimetric	Trypanosoma evansi	F3: 5′-GTAGGAAGCAACACCTGCG-3′ FIP: 5′-TGCGAGGTGCACCTTGATGTTGAAGCAATAACCGGCAACGAC-3′ LF: 5′-GCGATTTTGATCCCGCCG-3′	B3: 5′-TTGATTAGTGCTGCGTGTGT-3′ BIP: 5′-GAAGGCAAAGTTGACGACCAGCTGTGGTGTGCTTTTCCTTGT-3′ LB: 5′-CAGAACGAGCAGAATTTTCCA-3′	Pathogen-specific protein — Rode Trypanozoon antigenic type 1.2 VSG (RoTat 1.2 VSG)	Isothermal amplification (LAMP)		Tong Q, Chen R, Kong Q, Goossens J, Radwanska M, Lou D, Ding J, Zheng B, Fu Y, Wang T, Stefan M, Lu S. DNA detection of Trypanosoma evansi: Diagnostic validity of a new assay based on loop-mediated isothermal amplification (LAMP). Vet Parasitol. 2018 Jan 30;250:1-6. doi: 10.1016/j.vetpar.2017.12.006. Epub 2017 Dec 6. Erratum in: Vet Parasitol. 2018 Mar 15;252:142. doi: 10.1016/j.vetpar.2018.02.01…
Isothermal (dry-LAMP)	Colorimetric — Amplicon size: ~220 bp	Trypanosoma evansi	F3: 5′-GCCAACTATGACACCTCGG-3′ FIP: 5′-CGCTGCAACGGCTGTTAGTTTT-CCCAGGAGACAGCTACCT-3′ LF: 5′-ATAAGCGCCGATGGCTTC-3′	B3: 5′-TTCGATTAGGCCGTGTGC-3′ BIP: 5′-CACCTGCGGGGTGTTTAAAGCA-TTGATGTTGCTGGTCGCG-3′ LB: 5′-CCGTCGTTGCCGGTTAT-3′	Pathogen-specific protein — Rode Trypanozoon antigenic type 1.2 VSG (RoTat 1.2 VSG)	Isothermal amplification (dry-LAMP)		Salim B, Hayashida K, Mossaad E, Nakao R, Yamagishi J, Sugimoto C. Development and validation of direct dry loop mediated isothermal amplification for diagnosis of Trypanosoma evansi. Vet Parasitol. 2018 Aug 30;260:53-57. doi: 10.1016/j.vetpar.2018.08.009. Epub 2018 Aug 23. PMID: 30197015.
Isothermal (LAMP)	Colorimetric — Amplicon size: 204 bp	Babesia bigemina	F3: 5′-TGTGATCAAGCACACTGGAG-3′ FIP: 5′-ACCCCACTTACGGAGGTCGGGCTCTTACAAACGCAGGCA-3′ LF: 5′-GTAGGTGCCATTAAACAGCGG-3′	B3: 5′-CCATCGTAGACGAAGGGGTA-3′ BIP: 5′-GAAACGCCGTTACTAACTGCGCTGTACTTGGTCCTCTGGTCG-3′ LR: 5′-CAGCAACATCGTGCCCG-3′	Pathogen-specific protein — apical membrane antigen-1 gene	Isothermal amplification (LAMP)		Lizarazo-Zuluaga AP, Carvajal-Gamez BI, Wilkowsky S, Cravero S, Trangoni M, Mosqueda J. Development and standardization of a Loop-mediated isothermal amplification (LAMP) test for the detection of Babesia bigemina. Front Vet Sci. 2022 Nov 11;9:1056355. doi: 10.3389/fvets.2022.1056355. PMID: 36439335; PMCID: PMC9699261.
Isothermal (ERA-Cas12a)	CRISPR-Cas12a — Amplicon size: ~253 bp	Theileria annulata	ERA-F3: 5′-AAATTGGACGGCACGCAGAATGAATGG-3′ (27 nt) (Selected from 3 screened primer pairs; targets enolase gene; from Supplementary Table S1)	ERA-R3: 5′-TTGGCAGAATCATAAACTCTTGCATAGCC-3′ (29 nt) (Selected from 3 screened primer pairs; targets enolase gene; from Supplementary Table S1)	Pathogen-specific protein — Enolase gene (ENO)	Isothermal amplification (ERA-Cas12a)	crRNA (enolase-crRNA1): spacer targeting ERA-F3/R3 amplicon; PAM site TTTV; ssDNA reporter: 5′(6-FAM)-TTATT-3′(BHQ1) — 5-nt fluorescent quencher probe cleaved by activated Cas12a trans-cleavage activity. Detection: fluorescence under blue light (portable lamp) or UV light (gel imager); naked-eye read of reaction tubes. Optimized conditions: 250 nM Cas12a protein, 250 nM crRNA, 1,000 nM ssDNA repo…	Feng X, Li Y, Li S, Zafar I, Rizk MA, Fu X, Cui Z, Zhang W, Zhang Y, Hu E, Guo Q, Chahan B. Rapid and sensitive detection of bovine Theileria annulata parasite based on ERA-CRISPR/Cas12a technology. Front Microbiol. 2025 Aug 4;16:1647929. doi: 10.3389/fmicb.2025.1647929. PMID: 40831638; PMCID: PMC12358460.
Isothermal (RPA-Cas12a)	CRISPR-Cas12a — Amplicon size: 125 bp	Hepatozoon canis	BH_18S F: 5′-CTGGTAATTCCGTTAACGAACGAGACCTTAA-3′ (33 bp; modified from Buddhachat et al. 2020)	BH_18S R: 5′-GGGCATCACAGACCTGTTATTGCCTYAAACTTC-3′ (33 bp; modified from Buddhachat et al. 2020)	18S rRNA gene	Isothermal amplification (RPA-Cas12a)	gRNA_H (H. canis-specific guide RNA): spacer sequence targeting H. canis 18S rRNA region; PAM site 5′-TTTV-3′ (TTTG in this case); ssDNA reporter: 56-FAM-TTATTATT-3IABkFQ (fluorescence quencher-labeled). Detection: fluorescence signal >20,000 RFU under LED transilluminator (naked eye: orange = positive); real-time fluorescence via CFX96 real-time PCR system. Sensitivity: 10 copies/reaction (plasm…	Paenkaew S, Poommouang A, Pradit W, Chomdej S, Nganvongpanit K, Siengdee P, Buddhachat K. Feasibility of implementing RPA coupled with CRISPR-Cas12a (RPA-Cas12a) for Hepatozoon canis detection in dogs. Vet Parasitol. 2024 Oct;331:110298. doi: 10.1016/j.vetpar.2024.110298. Epub 2024 Aug 29. PMID: 39217761.
ddPCR / qPCR (TaqMan)	FAM-labeled TaqMan probe — Amplicon size: 142 bp (B. microti ITS1) / 125 bp (B. duncani ITS1)	Babesia microti, Babesia duncani	B. microti: BmITS1-F: 5′-TCCCATTTGGGTTACGCTGG-3′ B. duncani: BdITS1-F: 5′-GCTTCCTAACCCGAGACCAA-3′ [Cloning/sequencing only] BABITS-F: 5′-GGTGAACCTGCRGAAGGATC-3′	B. microti: BmITS1-R2_mb: 5′-CGTGCAGACAAACCCGCCTT-3′ B. duncani: BdITS1-R: 5′-CACTGGCGGGGTGAAAAGTA-3′ [Cloning/sequencing only] BABITS-R: 5′-TCTKCCGCTTARTTATATGC-3′	ITS1 region of nuclear ribosomal RNA (between 18S and 5.8S rRNA genes)	Droplet digital PCR (ddPCR) and real-time qPCR (TaqMan) — two separate singleplex assays	Two species-specific FAM-labeled probes (Biosearch Technologies), run as separate singleplex assays: B. microti: BmITS1-P — FAM-5′-AGTGGCCTTGGACGTAGCGGC-3′ (ITS1 region) B. duncani: BdITS1-P — FAM-5′-TACGGCCCCTGATGTCGGGG-3′ (ITS1 region) ddPCR performed on Bio-Rad QX100™; annealing 60 °C (B. microti) and 63 °C (B. duncani). Limit of detection ~10 gene copies for both assays. Real-time PCR run on …	Wilson M, Glaser KC, Adams-Fish D, Boley M, Mayda M, Molestina RE. Development of droplet digital PCR for the detection of Babesia microti and Babesia duncani. Exp Parasitol. 2015 Feb;149:24-31. doi: 10.1016/j.exppara.2014.12.003. Epub 2014 Dec 8. PMID: 25500215; PMCID: PMC4314376.
ddPCR / qPCR (TaqMan)	FAM-labeled TaqMan probe — Amplicon size: not stated (targets cox3 mitochondrial gene)	Cytauxzoon felis	Forward: 5′-CTACACTCTTTACACGTTTGTG-3′	Reverse: 5′-CGAAATGCCAGTATACTCCT-3′ [NOTE: Original paper (109413) published complementary sequence in error; corrected by corrigendum Vet Parasitol 293 (2021) 109428]	Cytochrome c oxidase subunit 3 (cox3) mitochondrial gene	Droplet digital PCR (ddPCR) and real-time qPCR (TaqMan) — probe-based, singleplex	Probe (FAM): 5′-TGAGTTTGCAAGGGCCATTATAACACC-3′ (synthesized by IDT) [NOTE: Original paper (109413) published complementary sequence in error; corrected by corrigendum Vet Parasitol 293 (2021) 109428] ddPCR performed on Bio-Rad QX200™; annealing 59.4 °C (gradient-determined); 49 cycles. Primers 500 nM, probe 250 nM. Real-time qPCR also validated using same primers/probe on ABI 7500 Fast and CFX96 …	Kao YF, Peake B, Madden R, Cowan SR, Scimeca RC, Thomas JE, Reichard MV, Ramachandran A, Miller CA. A probe-based droplet digital polymerase chain reaction assay for early detection of feline acute cytauxzoonosis. Vet Parasitol. 2021 Apr;292:109413. doi: 10.1016/j.vetpar.2021.109413. Epub 2021 Mar 15. Erratum in: Vet Parasitol. 2021 May;293:109428. doi: 10.1016/j.vetpar.2021.109428. PMID: 3376557…
ddPCR / qPCR (TaqMan)	FAM-labeled TaqMan probe (MFQB quencher) — Target: TcSTR satellite tandem repeat (~188 bp repeated unit)	Trypanosoma cruzi	cruzi1: 5′-ASTCGGCTGATCGTTTTCGA-3′	cruzi2: 5′-AATTCCTCCAAGCAGCGGATA-3′	Satellite tandem repeat (TcSTR) — a ~188 bp sequence repeated up to 10⁵ times in the T. cruzi genome	Droplet digital PCR (ddPCR) and real-time qPCR (TaqMan) — singleplex; endogenous control (HsRPP30) run in same well	T. cruzi probe: cruzi3 — FAM-5′-CACACACTGGACACCAA-3′-MFQB (TcSTR target) Endogenous control (HsRPP30, Homo sapiens ribonuclease P/MRP subunit p30) — run in same well (duplex): HsRPP30Fw: 5′-AGATTTGGACCTGCGAGCG-3′ HsRPP30Rv: 5′-GAGCGGCTGTCTCCACAAGT-3′ HsRPP30 Probe: Hex-5′-TTCTGACCTGAAGGCTCTGCGCG-3′-Qsy-7 ddPCR performed on Bio-Rad QX100; optimized conditions: 50 cycles of 95°C for 30 s and 60°C f…	Ramírez JD, Herrera G, Hernández C, Cruz-Saavedra L, Muñoz M, Flórez C, Butcher R. Evaluation of the analytical and diagnostic performance of a digital droplet polymerase chain reaction (ddPCR) assay to detect Trypanosoma cruzi DNA in blood samples. PLoS Negl Trop Dis. 2018 Dec 26;12(12):e0007063. doi: 10.1371/journal.pntd.0007063. PMID: 30586355; PMCID: PMC6324824.	cruzi1/cruzi2/cruzi3 sequences from: Ramírez JC, Cura CI, da Cruz Moreira O, et al. Analytical validation of quantitative real-time PCR methods for quantification of Trypanosoma cruzi DNA in blood samples from Chagas disease patients. J Mol Diagn. 2015;17(5):605-615. PMID: 26320872. HsRPP30 sequences from: Luo W, Yang H, Rathbun K, Pau CP, Ou CY. Detection of human immunodeficiency virus type 1 D…
Isothermal (LAMP)	Fluorescence (calcein/FAM)	Multiplex — Ehrlichia canis, Hepatozoon canis	H. canis F3: 5′-GCAAAGTGAAAACAGGCG-3′ H. canis FIP: 5′-GCCACGGTAAGCCAATACCATAAATCATTCAAGTTTCTGACCT-3′ E. canis F3-p30: 5′-GGCCCAAGAATAGAACTTGA-3′ E. canis FIP-p30: 5′-TGTGTGCGCCGTTCTTATAATTgaattcAGTTCTGTACGAGACATTCG-3′	H. canis B3: 5′-AGAATTGGGTAATTTGCGC-3′ H. canis BIP: 5′-GTGACGGTTAACGGGGGATTGTGGTAGCCGTTTCTCAG-3′ E. canis B3-p30: 5′-CCTTCAATTATTATGTCATAGCATG-3′ E. canis BIP-p30: 5′-CATCATAGTTCAGCAACAAACATGTgaattcAATGATAAGTCAATTAACCCTTC-3′	18S rRNA gene Pathogen-specific protein — p30 gene	Isothermal amplification (LAMP) — two independent primer sets		Upadhyay A, Waleed RM, Wang J, Zhao J, Guan Q, Liao C, Han Q. An innovative and user-friendly smartphone-assisted molecular diagnostic approach for rapid detection of canine vector-borne diseases. Parasitol Res. 2021 May;120(5):1799-1809. doi: 10.1007/s00436-021-07077-z. Epub 2021 Mar 2. PMID: 33649963; PMCID: PMC7920752.
Isothermal (qRPA)	Fluorescence (calcein/FAM)	Multiplex — Babesia caballi, Theileria equi	B. caballi-bc48-F1: 5′-CCATCATGGCTCCCAGCGACTCTGTGGGCGACG-3′ (bc48 gene) T. equi-18S-F2: 5′-GTGAGACTTGGTTTCATTTCCGCTTCTTAGAGGG-3′ (18S rRNA gene) Also screened (single-plex only): T. equi-ema-F1: 5′-CCATTTCGAGCATCCTCGCCGAGGAGGAGAGAC-3′ (ema-1 gene)	B. caballi-bc48-R2: 5′-TGTTGATCATATAGGCATTGGCAGCTGAGTCCAC-3′ (bc48 gene) T. equi-18S-R2: 5′-AGCCTCTCAGCCAAGGATACACTCAGTGAATGC-3′ (18S rRNA gene) Also screened (single-plex only): T. equi-ema-R1: 5′-TAGACGATGTGCTCCTCGGACTGCTTGTCGATGG-3′ (ema-1 gene)	Pathogen-specific protein — 48 kDa merozoite rhoptry protein (bc48 gene) Pathogen-specific protein — merozoite antigen 1 (ema-1 gene) 18S rRNA gene	Isothermal amplification (duplex real-time qRPA)	Duplex probes (exo format; FAM + ROX dual-channel): B. caballi-bc48-P: 5′-AGCGACTCTGTGGGCGACGTGACTAAGACCT(FAM-dT)(THF)(BHQ1-dT)TGGCTGCCAGCGAA-C3 spacer-3′ T. equi-18S-P: 5′-AGGGACTTTGCGGTCATAAATCGCAAGGAAG(ROX-dT)(THF)(BHQ1-dT)AAGGCAATAACAGG-C3 spacer-3′ (FAM-dT and ROX-dT: thymidine with fluorochrome; THF: tetrahydrofuran spacer/abasic site; BHQ1-dT: Black Hole Quencher 1) Real-time fluorescence:…	Lei R, Wang X, Zhang D, Liu Y, Chen Q, Jiang N. Rapid isothermal duplex real-time recombinase polymerase amplification (RPA) assay for the diagnosis of equine piroplasmosis. Sci Rep. 2020 Mar 5;10(1):4096. doi: 10.1038/s41598-020-60997-1. PMID: 32139744; PMCID: PMC7058082.
Isothermal (LAMP)	Fluorescence (calcein/FAM)	Leishmania infantum	F3: 5′-ATGTCTGTTGGCTGTTGT-3′ FIP (F1c-F2): 5′-CACGAAATCTCACACAATTAACACATTTATGTCTCGTAAGATCCCT-3′	B3c: 5′-GGACCAGAAAAGTTTGGC-3′ BIP (B1-B2c): 5′-TGTGCAAGTTTTGCCTTGGTTACCCCCATTTTCGGCTA-3′	kDNA minicircle	Isothermal amplification (LAMP)		Gao CH, Ding D, Wang JY, Steverding D, Wang X, Yang YT, Shi F. Development of a LAMP assay for detection of Leishmania infantum infection in dogs using conjunctival swab samples. Parasit Vectors. 2015 Jul 15;8:370. doi: 10.1186/s13071-015-0991-2. PMID: 26173458; PMCID: PMC4501202.
qPCR (FRET)	Fluorescence resonance energy transfer (FRET) probes — Amplicon size: 198 bp	Hepatozoon americanum	Upstream: 5′-TATGGTATTGGCTTACCGTGGCAGTTGA-3′ (28 bp)	Downstream (reverse complement): 5′-AAATTTCTATCATTCCAATTACAAAGCATTTT-3′ (32 bp) [Sense strand sequence as read 5′→3′: AAAATGCTTTGTAATTGGAATGATAGAAATTT]	18S rRNA gene	Real-time qPCR (FRET)	FRET probe pair (detection by fluorescence resonance energy transfer): • Bodipy 630/650 anchor probe: 5′-GAAGGCAGCAGGCGCGAAATTA-3′ (22 bp; Bodipy 630/650 fluorescent label at 5′-end via linker; targets conserved eukaryotic 18S rDNA — virtually 100% conserved across Apicomplexa) • Fluorescein reporter probe: 5′-CCAATTCTAACAGCATAAGAGAGGTAGTGA-3′ (30 bp; FAM-6 label at 3′-terminal nucleotide; target…	Li Y, Wang C, Allen KE, Little SE, Ahluwalia SK, Gao D, Macintire DK, Blagburn BL, Kaltenboeck B. Diagnosis of canine Hepatozoon spp. infection by quantitative PCR. Vet Parasitol. 2008 Oct 20;157(1-2):50-8. doi: 10.1016/j.vetpar.2008.06.027. Epub 2008 Jul 17. PMID: 18774228.
qPCR (FRET)	FRET probe — Amplicon size: 149 bp	Theileria spp.	5′-TAGTGACAAGAAATAACAATACGGGGCTT-3′	5′-CAGCAGAAATTCAACTACGAGCTTTTTAACT-3′	18S rRNA gene	Real-time qPCR (FRET)	FRET probe pair: anchor probe 5’-CCAATTGATACTCTGGAAGAGGTTT-(6-FAM)-3’; reporter probe 5’-(LCRed640)-AATTCCCATCATTCCAATTACAAGAC-phosphate-3’. 6-FAM at 3′-terminal nucleotide of anchor; LCRed-640 via linker at 5′-end of reporter. Quantitative standards from gel-purified PCR products of 5 Theileria spp. (T. orientalis, T. sergenti, T. buffeli, T. luwenshuni, T. ovis). Sequencing primers for species …	Yang Y, Mao Y, Kelly P, Yang Z, Luan L, Zhang J, Li J, El-Mahallawy HS, Wang C. A pan-Theileria FRET-qPCR survey for Theileria spp. in ruminants from nine provinces of China. Parasit Vectors. 2014 Aug 31;7:413. doi: 10.1186/1756-3305-7-413. PMID: 25175751; PMCID: PMC4262081.
Conventional PCR	Gel electrophoresis — Amplicon size: 284 bp	Cytauxzoon felis	CfF: 5′-GCGAATCGCATTGCTTTATGCT-3′ (22 bp)	CfR: 5′-CCAATTGATACTCCGGAAAGAG-3′ (22 bp)	18S rRNA gene	Real-time qPCR (SYBR Green)		Birkenheuer AJ, Marr H, Alleman AR, Levy MG, Breitschwerdt EB. Development and evaluation of a PCR assay for the detection of Cytauxzoon felis DNA in feline blood samples. Vet Parasitol. 2006 Jan 18;137(1-2):144-9. doi: 10.1016/j.vetpar.2005.12.007. Epub 2005 Dec 27. PMID: 16417970.
Isothermal (RPA-LFD)	LFD — Amplicon size: ~289 bp	Trypanosoma evansi	TevRPA-Fw: 5′-CACCGAAGCAAGCGCAGCAAGAGGGTTAGCA-3′ (also used for gel format)	TevRPA-Rv-biotin: 5′-[Biotin]-GTAGCTGTCTCCTGGGGCCGAGGTGTCATAG-3′ (5′-biotinylated for LF detection)	Pathogen-specific protein — Rode Trypanozoon antigenic type 1.2 VSG (RoTat 1.2 VSG)	Isothermal amplification (RPA-LFD)	FAM-Probe 2 (selected over Probe 1 due to absence of false positives): 5′-[6FAM]-CTAAAATTTCTAAAGCACGCGGTTGGCAACA-[dSpacer]-CAAGTTTGTGTGGGC-[C3spacer]-3′. LF strips (Milenia HybriDetect 1, TwistDx); gold-labeled rabbit anti-FAM antibody + streptavidin test line; read by naked eye in 2 min. Reaction: 39°C for 15 min (optimal); TwistAmp Basic kit for gel format; TwistAmp nfo for LF. Detection limit:…	Li Z, Pinto Torres JE, Goossens J, Stijlemans B, Sterckx YG, Magez S. Development of a recombinase polymerase amplification lateral flow assay for the detection of active Trypanosoma evansi infections. PLoS Negl Trop Dis. 2020 Feb 18;14(2):e0008044. doi: 10.1371/journal.pntd.0008044. PMID: 32069278; PMCID: PMC7048301.
Isothermal (RPA-LFD)	LFD — Amplicon size: 120 bp / 182 bp	Multiplex — Leishmania braziliensis, L. infantum	LB-F (L. braziliensis): 5′-GATGAAAATGTACTCCCCGACATGCCTCTG-3′ (30 nt) (targets 120-bp region of kDNA minicircle of L. braziliensis; from Saldarriaga et al. 2016) LI-F (L. infantum): 5′-CCATAGCGCTTTAGAATAGTTCGACTCCGA-3′ (30 nt) (targets 182-bp region of kDNA minicircle of L. infantum; from Castellanos-Gonzalez et al. 2015)	LB-R (L. braziliensis): 5′-[Biotin]-CTAATTGTGCACGGGGAGGCCAAAAATAGCGA-3′ LI-R (L. infantum): 5′-[Biotin]-ATCGGTATAGATATTACTACTACACACAGC-3′	kDNA minicircle	Isothermal amplification (RPA-LFD)	LB-P (L. braziliensis probe): 5′-[FAM]-GTAGGGGNGTTCTGCGAAAACCGAAAAATG-dSpacer-CATACAGAAACCCCG-Spacer C3-3′ LI-P (L. infantum probe): 5′-[DIG]-T-ATAACTGACATTACTCGTACACTATAA-dSpacer-TATTATGTTTAATATAT-Spacer C3-3′ (dSpacer = abasic nucleotide analogue; Spacer C3 = 3′ polymerase blocking group) LF detection: PCRD FLEX strips (Abingdon Health, York, UK); T1 detects DIG/biotin-labeled amplicons (L. inf…	de Luna RLN, Sales KGDS, Bonifácio LLN, Figueredo LA, Shelite TR, Nogueira FDS, Otranto D, Dantas-Torres F. Rapid isothermal molecular tests to discriminate between Leishmania braziliensis and Leishmania infantum infections in dogs. Parasit Vectors. 2025 Jan 7;18(1):2. doi: 10.1186/s13071-024-06633-7. PMID: 39773298; PMCID: PMC11705694.
Isothermal (RPA-LFD)	LFD — Amplicon size: 146 bp	Trypanosoma cruzi	Fw03: 5′-GCTGCACTCGGCGGATCGTTTTCGAG-3′ (targets satellite DNA / kDNA minicircle conserved sequences)	Rev05-biotin: 5′-[Biotin]-GTTTGGTGTCCAGTGTGTGAACACGCAAACA-3′ (5′-biotinylated for LF detection)	Satellite DNA (SatDNA) kDNA minicircle	Isothermal amplification (RPA-LFD)	45 bp FAM-labeled internal probe: 5′-FAM-GCACCACACGTTGTGGTCTAAATTTTTGTTTCGAATTATGAATGG-3′ (dSpacer internal + SpacerC3 3′ end; Biosearch Technologies). LF strip (Ustar Biotechnologies); anti-biotin antibodies (test band) + gold anti-FAM antibodies; naked-eye read at 5 min. Sensitivity: 1–2 parasites/reaction; 95% repeatability at 2 parasites/reaction. Specificity: no cross-reaction with T. rangel…	Jimenez-Coello M, Shelite T, Castellanos-Gonzalez A, Saldarriaga O, Rivero R, Ortega-Pacheco A, Acevedo-Arcique C, Amaya-Guardia K, Garg N, Melby P, Travi BL. Efficacy of Recombinase Polymerase Amplification to Diagnose Trypanosoma cruzi Infection in Dogs with Cardiac Alterations from an Endemic Area of Mexico. Vector Borne Zoonotic Dis. 2018 Aug;18(8):417-423. doi: 10.1089/vbz.2017.2258. Epub 20…
Isothermal (LAMP)	LFD — Amplicon size: 171 bp	Trypanosoma evansi	TeB-F3: 5′-CCAATCAAAGACGAGCGG-3′ (18 bp) TeB-biotin FIP (F1c+F2): 5′-[Biotin]-CGGATGCATCGGTGATGCAATCACTACTGCATCAAGGGAAGC-3′ (42 bp) TeB-LF: 5′-GTTCACGTGCCTCCGCTTC-3′ (19 bp)	TeB-B3: 5′-TGGTTTGTGAGGCCGCAG-3′ (18 bp) TeB-BIP (B1c+B2): 5′-[Biotin]-ATCCAGCACCTCGGAACAGCTCTCGGCAACCAGATCGG-3′ (38 bp) TeB-LB: 5′-ACGTAGCGGGAAAATACGC-3′ (19 bp)	Pathogen-specific protein — Variable Surface Glycoprotein (VSG) JN2118Hu gene	Isothermal amplification (LAMP)	FITC-labelled probe: 5′-[FITC]-CTATCCTAAAAGAAGCTGGAG-3′ (21 bp); LFD format: Milenia Genline HybriDetect strips; biotin-labelled LAMP product hybridised with FITC probe at 63°C for 5 min; gold-labelled anti-FITC antibody + biotin-binding protein test line; naked-eye read in 4 min. Also detected by SYBR Green I (green = positive, orange = negative) and real-time fluorescence (Rotor-Gene 3000, FAM …	Njiru ZK, Ouma JO, Enyaru JC, Dargantes AP. Loop-mediated Isothermal Amplification (LAMP) test for detection of Trypanosoma evansi strain B. Exp Parasitol. 2010 Jul;125(3):196-201. doi: 10.1016/j.exppara.2010.01.017. Epub 2010 Jan 28. PMID: 20109454.
Isothermal (RPA-LFD)	LFD — Amplicon size: 174 bp	Plasmodium falciparum	PfFwd: 5′-GTGTTCATAACAGACGGGTAGTCATGATTGAGT-3′ (30-35 nt RPA primer; unlabelled forward primer)	PfRev-DIG: 5′-[Digoxigenin]-ACATCTGAATACGAATGCCCCCAAAGATACTCC-3′ (5′-DIG-labelled reverse primer for LF detection; identical sequence to PfRev)	18S rRNA gene	Isothermal amplification (RPA-LFD)	LF probe: 5′-Carboxyfluorescein (FAM)-GTGTTTGAATACTACAGCATGGAATAACAAXTATGAATAAGCTAATTATT-Spacer C3-3′ (46-52 nt; X = abasic furan/dSpacer 30 nt downstream of 5′end; 3′ polymerase blocking group removed by nuclease upon target binding). Hybridetect 2T lateral flow strips (Milenia Biotec): gold nanoparticles conjugated with anti-FAM antibody (rabbit) at application pad; DIG antibody at test line (s…	Kersting S, Rausch V, Bier FF, von Nickisch-Rosenegk M. Rapid detection of Plasmodium falciparum with isothermal recombinase polymerase amplification and lateral flow analysis. Malar J. 2014 Mar 15;13:99. doi: 10.1186/1475-2875-13-99. PMID: 24629133; PMCID: PMC4004163.
Isothermal (RPA-LFD)	LFD — Amplicon size: 182 bp	Leishmania infantum	FW: 5′-CCATAGCGCTTTAGAATAGTTCGACTCCGA-3′ (30 nt)	RV-biotin: 5′-Biotin-ATCGGTATAGATATTTACTACTACACACAGC-3′ (30 nt; 5′-biotinylated)	kDNA minicircle	Isothermal amplification (RPA-LFD)	45-nt probe: 5′-FAM-ATAACTGACATTACTCGTACACTATAA-THF-TATTATGTTTAATATAT-3′; LF oligochromatographic dipstick (Milenia hybridetect); FAM + biotin dual-labeled amplicon; anti-FAM gold antibody + anti-biotin capture; read by naked eye in 2–5 min. Reaction: 42°C for 40 min. Detection: 0.1 parasite/reaction (40 parasites/mL). Cross-reacts with L. donovani; does NOT amplify L. braziliensis, L. amazonensi…	Castellanos-Gonzalez A, Saldarriaga OA, Tartaglino L, Gacek R, Temple E, Sparks H, Melby PC, Travi BL. A Novel Molecular Test to Diagnose Canine Visceral Leishmaniasis at the Point of Care. Am J Trop Med Hyg. 2015 Nov;93(5):970-5. doi: 10.4269/ajtmh.15-0145. Epub 2015 Aug 3. PMID: 26240156; PMCID: PMC4703275.
Isothermal (RPA-LFD)	LFD — Amplicon size: 264 bp	Babesia spp. → Babesia gibsoni, B. vogeli	rpaBab264_F 5′-GATTCATAATAAACTGGCGAATCGCATTTA-3′	rpaBab264_R 5′-Biotin-GGGTCACCATCATTCCAATTACAAGACATT-3′	18S rRNA gene	Isothermal amplification (RPA-LFD)	LFD (lateral flow dipstick); Bab_LF probe: FAM-GCA GCA GGC GCG CAA ATT ACC CAA TCC TGA CA-THF-AGG GAG GTA GTG ACA-C3-spacer. HybriDetect or PCRD strips. TwistAmp nfo Kit (TwistDx). Detection by naked eye.	Onchan W, Ritbamrung O, Changtor P, Pradit W, Chomdej S, Nganvongpanit K, Siengdee P, Suyasunanont U, Buddhachat K. Sensitive and rapid detection of Babesia species in dogs by recombinase polymerase amplification with lateral flow dipstick (RPA-LFD). Sci Rep. 2022 Nov 29;12(1):20560. doi: 10.1038/s41598-022-25165-7. PMID: 36446883; PMCID: PMC9707278.
dPCR / qPCR (multiplex TaqMan)	Multiplex TaqMan probes (4-plex: FAM, HEX, TAMRA, Cy5) — Amplicon sizes: Bartonella 90–120 bp; Borrelia 104 bp; Piroplasmids 125–138 bp; Housekeeping (BRAF) 120 bp	Piroplasmids (Babesia spp., Rangelia spp., Theileria spp., Cytauxzoon spp.), Bartonella spp., Borrelia spp. [multiplex panel in wild animals]	Bartonella: BsppITS325s: 5′-CCTCAGATGATGATCCCAAGCCTTCTGGCG-3′ Borrelia: BobulITS120s: 5′-AGGTCATTTTGGGGGTTTAGCTCAGTTGGCT-3′ Piroplasmids: Piro18S-238s: 5′-TCGGTGATTCATAATAAACTRGCGAATCGC-3′ Housekeeping (BRAF): CaFeBRAF-15s: 5′-TCAYGAAGACCTCACAGTAAAAATAGG T-3′	Bartonella: BsppITS543as: 5′-AATTGGTGGGCCTGGGAGGACTTG-3′ Borrelia: BobulITS200as: 5′-AATGGAGGTTAAGGGACTCGAACCCT-3′ Piroplasmids: Piro18S-380as: 5′-AATCGAACCCCAATTCCCCGTTACCCG-3′ Housekeeping (BRAF): CaFeBRAF-110as: 5′-GATCCAGACAACTGTTCAAACTGATG-3′	ITS 16S-23S rRNA intergenic spacer (Bartonella spp.) ITS 16S-23S rRNA intergenic spacer (Borrelia spp.) 18S rRNA gene (Piroplasmids) Housekeeping: B-Raf Proto-Oncogene (BRAF)	Digital PCR (dPCR, QIAcuity nanoplate 8.5k 96-well) and multiplex real-time qPCR (TaqMan) — 4-plex	Four TaqMan probes (BHQ-quenched), each on a separate fluorescence channel: Bartonella: BsppITS500probe — FAM-5′-GTTAGAGCGCGCGCTTGATTAAG-3′-BHQ1 (green channel) Borrelia: BobulITS160probe — HEX-5′-CGGCTTTGCAAGCCGAGGGTCAAG-3′-BHQ2 (yellow channel) Piroplasmids: Piro18S-340probe — CY5-5′-GACGGTAGGGTATTGGCCTACCG-3′-BHQ2 (crimson channel) Housekeeping (BRAF): CaFeBRAF-50 — TAMRA-5′-GTCTAGCCACAGTGAAAT…	Calchi AC, Mongruel ACB, Cavalcanti FBP, Bartone L, Duarte JMB, Medici EP, Kluyber D, Caiaffa MG, Alves MH, Desbiez ALJ, Coelho TFSB, Machado RZ, Breitschwerdt EB, Maggi RG, André MR. Using Digital PCR to Unravel the Occurrence of Piroplasmids, Bartonella spp., and Borrelia spp. in Wild Animals from Brazil. Pathogens. 2025 Jun 6;14(6):567. doi: 10.3390/pathogens14060567. PMID: 40559575; PMCID: PM…	Primer/probe sequences derived from (with modifications): Maggi RG, Breitschwerdt EB, Quorollo B, Miller JC. Development of a multiplex droplet digital PCR assay for the detection of Babesia, Bartonella, and Borrelia species. Pathogens. 2021;10(11):1462. doi: 10.3390/pathogens10111462. PMID: 34832617.
qPCR (TaqMan)	qPCR (TaqMan-MGB probe) — Amplicon size: 124 bp Run on two platforms in parallel: (1) Q3-Plus V2 portable lab-on-chip (LOC) device (STMicroelectronics, Italy; 5 µl reaction volume, 0.5 µl template); (2) CFX96 Real-Time System (Bio-Rad, USA; 20 µl reaction, 2 µl template). Both platforms use identical primers, probe, and cycling conditions.	Leishmania infantum	Leish1 (= LEISH-1) 5′-AACTTTTCTGGTCCTCCGGGTAG-3′ (23 bp)	Leish2 (= LEISH-2) 5′-ACCCCCAGTTTCCCGCC-3′ (17 bp)	kDNA minicircle	Real-time qPCR (TaqMan-MGB)	TaqMan-MGB probe: 5′-[FAM]-AAAAATGGGTGCAGAAAT-[MGB-non-fluorescent quencher]-3′ (18 bp; designed by Francino et al. 2006 with Primer Express 2.0)	Latrofa MS, Cereda M, Louzada-Flores VN, Dantas-Torres F, Otranto D. Q3 lab-on-chip real-time PCR for the diagnosis of Leishmania infantum infection in dogs. J Clin Microbiol. 2024 Jun;62(6):e00104-24. doi: 10.1128/jcm.00104-24. Epub 2024 Apr 25. PMID: 38661374.	Francino O, Altet L, Sánchez-Robert E, Rodriguez A, Solano-Gallego L, Alberola J, Ferrer L, Sánchez A, Roura X. Advantages of real-time PCR assay for diagnosis and monitoring of canine leishmaniosis. Vet Parasitol. 2006;137:214-221. doi:10.1016/j.vetpar.2006.01.011 [PRIMARY SEQUENCE SOURCE] Dantas-Torres F, Latrofa MS, Otranto D. Quantification of Leishmania infantum DNA in females, eggs and larv…
qPCR (HRM)	Real-time PCR + High Resolution Melting (HRM) — Amplicon size: 122 bp (18S rRNA); species discrimination by melting temperature (Tm) and melting curve profile. Tm values: B. bovis 84.15 ± 0.04°C; B. bigemina 80.02 ± 0.02°C; B. major 80.54 ± 0.03°C; B. ovata 81.02 ± 0.05°C; Theileria spp. 79.20 ± 0.19°C.	Multiplex — Babesia bigemina, B. bovis, B. major, B. ovata	BovisB-7F: 5′-CCTGACACACGGGAGGTAGTGACAAG-3′ (note: paper prints CCT GAC ACA GGG AGG TAG TGA CAAG; 26 bp)	BovisB-7R: 5′-GGCTGCTGGCACCAGACTTGCCCTCC-3′ (note: paper prints GGC TGC TGG CAC CAG ACT TGC CCT CC; 26 bp)	18S rRNA gene	Real-time qPCR + HRM	Tm (species discrimination): B. bovis 84.15 ± 0.04°C B. ovata 81.02 ± 0.05°C B. major 80.54 ± 0.03°C B. bigemina 80.02 ± 0.02°C Theileria spp. (group) 79.20 ± 0.19°C	Wang J, Liu A, Zhang S, Gao S, Rashid M, Li Y, Liu J, Ma Q, Li Z, Liu Z, Luo J, Guan G, Yin H. High resolution melting analysis of the 18S rRNA gene for the rapid diagnosis of bovine babesiosis. Parasit Vectors. 2019;12:523. doi: 10.1186/s13071-019-3781-4. PMID: 31699129; PMCID: PMC6836414.
Amplicon NGS (nUPDx)	Sequencing — Amplicon size: ~200 bp	Babesia spp., Hepatozoon spp., Theileria spp.	PCR1 outer forward: 5′-TTGATCCTGCCAGTAGTCATATGC-3′ PCR2 inner forward: 5′-CCGGAGAGGGAGCCTGAGA-3′	PCR1 outer reverse: 5′-GGTGTGTACAAAGGGCAGGGAC-3′ PCR2 inner reverse: 5′-GAGCTGGAATTACCGCGG-3′	18S rRNA gene	Nested amplicon deep sequencing (nUPDx)		Lane M, Kashani M, Barratt JLN, Qvarnstrom Y, Yabsley MJ, Garrett KB, Bradbury RS. Application of a universal parasite diagnostic test to biological specimens collected from animals. Int J Parasitol Parasites Wildl. 2023;20:20-30. doi: 10.1016/j.ijppaw.2022.12.003. PMID: 36594067; PMCID: PMC9800358.	Ceccarelli M, Galluzzi L, Sisti D, Bianchi B, Magnani M. Application of qPCR in conjunctival swab samples for the evaluation of canine leishmaniasis in borderline cases or disease relapse and correlation with clinical parameters. Parasit Vectors. 2014 Oct 21;7:460. doi: 10.1186/s13071-014-0460-3. PMID: 25331737; PMCID: PMC4207623. NOTE: Ferreira et al. 2026 citation removed — belongs to a separat…
Amplicon NGS (targeted)	Sequencing — Amplicon size: ~500 bp / 284–520 bp	Babesia spp., Theileria spp.	RLB-F: 5′-GAGGTAGTGACAAGAAATAACAATA-3′ (V4 hypervariable region, 18S rRNA gene of piroplasma; originally designed for reverse line blot [RLB] hybridisation, Gubbels et al. 1999)	RLB-R: 5′-TCTTCGATCCCCTAACTTTC-3′	18S rRNA gene	Targeted amplicon deep sequencing		Galon EM, Macalanda AM, Sugi T, Hayashida K, Kawai N, Kidaka T, Ybañez RH, Adjou Moumouni PF, Ringo AE, Li H, Ji S, Yamagishi J, Ybañez A, Xuan X. Bovine Piroplasma Populations in the Philippines Characterized Using Targeted Amplicon Deep Sequencing. Microorganisms. 2023 Oct 18;11(10):2584. doi: 10.3390/microorganisms11102584. PMID: 37894242; PMCID: PMC10609418.
Amplicon NGS (targeted)	Sequencing — Amplicon size: 344 bp / 301 bp	Theileria orientalis spp. → chitose, buffeli, ikeda	MPSP-AJ-F: 5′-TTCACTCCAACAGTCGCCCACA-3′	MPSP-AJ-R1: 5′-ACGTAAACTTTGACTGCGGTG-3′	Pathogen-specific protein — major piroplasm surface protein (MPSP) gene	Targeted amplicon deep sequencing		Koehler AV, Jabbar A, Hall RS, Gasser RB. A Targeted "Next-Generation" Sequencing-Informatic Approach to Define Genetic Diversity in Theileria orientalis Populations within Individual Cattle: Proof-of-Principle. Pathogens. 2020 Jun 5;9(6):448. doi: 10.3390/pathogens9060448. PMID: 32512894; PMCID: PMC7350354.	Cufos N, Jabbar A, de Carvalho LM, Gasser RB. Mutation scanning-based analysis of Theileria orientalis populations in cattle following an outbreak. Electrophoresis. 2012;33:2036–2040. doi: 10.1002/elps.201200082. [Primers MPSP-AJ-F and MPSP-AJ-R1 originally designed here; "AJ" in primer names refers to Abdul Jabbar]
Isothermal (LAMP)	SYBR Green / intercalating dye	Hepatozoon canis	F3: 5′-GCAAAGTGAAAACAGGCG-3′ FIP: 5′-GCCACGGTAAGCCAATACCATAAATCATTCAAGTTTCTGACCT-3′	B3: 5′-AGAATTGGGTAATTTGCGC-3′ BIP: 5′-GTGACGGTTAACGGGGGATTGTGGTAGCCGTTTCTCAG-3′	18S rRNA gene	Isothermal amplification (LAMP)		Singh MD, Singh H, Singh NK, Singh NK, Kashyap N, Sood NK, Rath SS. Development of loop-mediated isothermal amplification (LAMP) assay for detection of Hepatozoon canis infection in dogs. Ticks Tick Borne Dis. 2019 Feb;10(2):371-376. doi: 10.1016/j.ttbdis.2018.11.016. Epub 2018 Nov 27. PMID: 30503892.	Singh MD, Singh H, Singh NK, Singh NK, Sood NK, Rath SS. Evaluation of a Loop-Mediated Isothermal Amplification Technique for the Rapid Visual Detection of Hepatozoon canis Infection. Acta Parasitol. 2020 Mar;65(1):151-155. doi: 10.2478/s11686-019-00143-8. Epub 2019 Nov 15. PMID: 31729613; PMCID: PMC7223739.
Isothermal (LAMP)	SYBR Green / intercalating dye	Theileria sergenti	F3: 5′-GTAAGACTYGACTACTTCT-3′ FIP: 5′-GCCTCGCTCTGCTCAAGCTTTTTTGAGAGATTCAAGGAGGTTTACTTC-3′	B3: 5′-AGGCGATGAGRAMAGCGCTGAG-3′ BIP: 5′-TGAACAATGCTTGGCCTTTGTTTTACGGCAAGTGGTGAGAACTT-3′	Pathogen-specific protein — 33-kDa major piroplasm surface protein p33 gene	Isothermal amplification (LAMP)		Wang LX, He L, Fang R, Song QQ, Tu P, Jenkins A, Zhou YQ, Zhao JL. Loop-mediated isothermal amplification (LAMP) assay for detection of Theileria sergenti infection targeting the p33 gene. Vet Parasitol. 2010 Jul 15;171(1-2):159-62. doi: 10.1016/j.vetpar.2010.02.046. Epub 2010 Mar 3. PMID: 20334978.
qPCR (SYBR Green)	SYBR Green / intercalating dye	Multiplex — Babesia bigemina, B. bovis	B. bovis cbosg-1 (F): 5′-TGTTCCTGGAAGCGTTGATTC-3′ B. bigemina cbisg-1 (F): 5′-TGTTCCAGGAGATGTTGATTC-3′	B. bovis cbosg-2 (R): 5′-AGCGTGAAAATAACGCATTGC-3′ B. bigemina cbisg-2 (R): 5′-AGCATGGAAATAACGAAGTGC-3′	Cytochrome b (mtDNA)	Real-time qPCR (SYBR Green)	Tm (species discrimination): B. bovis 79.06 ± 0.05°C B. bigemina 77.83 ± 0.09°C	Zhang B, Sambono JL, Morgan JAT, Venus B, Rolls P, Lew-Tabor AE. An Evaluation of Quantitative PCR Assays (TaqMan® and SYBR Green) for the Detection of Babesia bigemina and Babesia bovis, and a Novel Fluorescent-ITS1-PCR Capillary Electrophoresis Method for Genotyping B. bovis Isolates. Vet Sci. 2016 Sep 13;3(3):23. doi: 10.3390/vetsci3030023. PMID: 29056732; PMCID: PMC5606575.
qPCR (SYBR Green)	SYBR Green / intercalating dye	Plasmodium spp.	L9 5′-AAACAATTCCTAACAAAACAGC-3′	NewR 5′-ACATCCAATCCATAATAAAGCA-3′	Cytochrome b (mtDNA)	Real-time qPCR (SYBR Green)		Knowles SCL, Palinauskas V, Sheldon BC. Chronic malaria infections increase family inequalities and reduce parental fitness: experimental evidence from a wild bird population. J Evol Biol. 2010 Mar;23(3):557-69. doi: 10.1111/j.1420-9101.2009.01920.x. Epub 2010 Jan 7. PMID: 20070458.
qPCR (SYBR Green)	SYBR Green / intercalating dye	Multiplex — Babesia bigemina, B. bovis, Theileria annulata, T. orientalis, T. sinensis	B. bigemina (Cytb): cbisg-1F: 5′-TGTTCCAGGAGATGTTGATTC-3′ B. bovis (Cytb): cbosg-1: 5′-TGTTCCTGGAAGCGTTGATTC-3′ Theileria spp. (18S rRNA): BovisT-5F: 5′-CGAGACCTTAACCTGCTAAATAGG-3′	B. bigemina (Cytb): cbisg-2R: 5′-AGCATGGAAATAACGAAGTGC-3′ B. bovis (Cytb): cbosg-2: 5′-AGCGTGAAAATAACGCATTGC-3′ Theileria spp. (18S rRNA): BovisT-5R: 5′-CCCTCTAAGAAGCGATAACGG-3′	Cytochrome b (mtDNA) 18S rRNA gene	Real-time qPCR (SYBR Green)	Tm (species discrimination): B. bovis 75.7 ± 0.06°C B. bigemina 74.38 ± 0.04°C T. annulata 74.06 ± 0.03°C T. orientalis 74.61 ± 0.03°C T. sinensis 75.84 ± 0.03°C	Kyaw MT, Janwan P, Thanchomnang T, Rodpai R, Tangkawanit U, Boonroumkaew P, Sadaow L, Intapan PM, Maleewong W, Sanpool O. Development and validation of a real-time SYBR green PCR method for the detection and differentiation of Babesia and Theileria species (Apicomplexa: Piroplasmida) in hard ticks and cattle blood from Thailand. Parasite. 2025;32:54. doi: 10.1051/parasite/2025040. Epub 2025 Aug 2…
qPCR (SYBR Green)	SYBR Green / intercalating dye	Leishmania spp.	Hsp20S F: 5′-GCCRGARGTGARRAAGGAGGAGGAC-3′ (degenerate; R=A/G)	Hsp20S R: 5′-GYAGCTGGYKYTCGTCCTGC-3′ (degenerate; Y=C/T, K=G/T)	Pathogen-specific protein — hsp20 gene	Real-time qPCR (SYBR Green) Real-time qPCR (TaqMan)		Maldonado-Aroni M, Rojas-Palomino N, Sandoval-Juarez A, Galarza-Pérez M, Alarcón-Guerrero J, Guevara-Montero R, Cárdenas-López V. Validation of a Real-Time PCR for the Diagnosis of Leishmania Species Using the Hsp20 Gene. Trop Med Infect Dis. 2025 May 1;10(5):121. doi: 10.3390/tropicalmed10050121. PMID: 40278617; PMCID: PMC12030066.
qPCR (SYBR Green)	SYBR Green / intercalating dye	Leishmania spp.	13A GTGGGGGAGGGGCGTTCT	13B ATTTTTACACCAACCCCCAGTT	kDNA minicircle	Real-time qPCR (SYBR Green)		Reale S, Maxia L, Vitale F, Glorioso NS, Caracappa S, Vesco G. Detection of Leishmania infantum in dogs by PCR with lymph node aspirates and blood. J Clin Microbiol. 1999 Sep;37(9):2931-5. doi: 10.1128/JCM.37.9.2931-2935.1999. PMID: 10449478; PMCID: PMC85417.
Isothermal (LAMP)	SYBR Green / intercalating dye	Babesia canis	BcanF3: 5′-TTCATTATGCTTTTGGCACA-3′ BcanFIP: 5′-CCATCCATCTTTTAGACAGCATCTATCGCAATAGTAATGGAAGATGAG-3′	BcanB3: 5′-GCAAGAATCACGTTAATAAGGTA-3′ BcanBIP: 5′-TCATAACTTCGCTTGTGGAGGGCAATGCTTTTCACCCGCT-3′	Pathogen-specific protein — Rhoptry protein gene	Isothermal amplification (LAMP)		Müller H, Aysul N, Liu Z, Salih DA, Karagenc T, Beyer D, Kullmann B, Ahmed JS, Seitzer U. Development of a loop-mediated isothermal amplification (LAMP) assay for rapid diagnosis of Babesia canis infections. Transbound Emerg Dis. 2010 Apr;57(1-2):63-5. doi: 10.1111/j.1865-1682.2010.01113.x. PMID: 20537107.
qPCR (SYBR Green)	SYBR Green / intercalating dye	Trypanosoma cruzi	TCZ-F: 5′-GCT CTT GCC CAC AMG GGT GC-3′ (degenerate M = A/C)	TCZ-R: 5′-CCA AGC GGA TAG TTC AGG-3′	Satellite DNA (SatDNA)	Real-time qPCR (SYBR Green)	Tm 81°C (T. cruzi)	Chan-Pérez JI, Torres-Acosta JFJ, Ortega-Pacheco A, Hernández-Cortazar IB, Cigarroa-Toledo N, Jiménez-Coello M. Combined use of real-time PCR and serological techniques for improved surveillance of chronic and acute American trypanosomiasis in dogs and their owners from an endemic rural area of Neotropical Mexico. Curr Res Parasitol Vector Borne Dis. 2022 Feb 7;2:100081. doi: 10.1016/j.crpvbd.202…	Schijman AG, et al. International Study to Evaluate PCR Methods for Detection of Trypanosoma cruzi DNA in Blood Samples from Chagas Disease Patients. PLoS Negl Trop Dis. 2011;5(1):e931. doi: 10.1371/journal.pntd.0000931. PMID: 21264356. [Origin of TCZ-F/TCZ-R primers; Chan-Pérez 2022 used these primers citing Schijman 2011]
qPCR (SYBR Green)	SYBR Green / intercalating dye — Amplicon size: ~120 bp	Leishmania spp.	JW11 CCTATTTTACACCAACCCCCAGT	JW12 GGGTAGGGGCGTTCTGCGAAA	kDNA minicircle	Real-time qPCR (SYBR Green)		Nicolas L, Prina E, Lang T, Milon G. Real-time PCR for detection and quantitation of Leishmania in mouse tissues. J Clin Microbiol. 2002 May;40(5):1666-9. doi: 10.1128/JCM.40.5.1666-1669.2002. PMID: 11980935; PMCID: PMC130941.	Mary C, Faraut F, Lascombe L, Dumon H. Quantification of Leishmania infantum DNA by a real-time PCR assay with high sensitivity. J Clin Microbiol. 2004 Nov;42(11):5249-55. doi: 10.1128/JCM.42.11.5249-5255.2004. PMID: 15528722; PMCID: PMC525214. [Mary 2004 used JW11/JW12 from Nicolas 2002 for SYBR Green qPCR of L. infantum kDNA] Virreira M, Torrico F, Truyens C, Alonso-Vega C, Solano M, Carlier Y,…
qPCR (SYBR Green)	SYBR Green / intercalating dye — Amplicon size: ~150 bp / ~230 bp	Babesia spp. → Babesia bovis, B. caballi, B. canis, B. conradae, B. coco, B. divergens, B. gibsoni, B. lengau, B. microti-like, B. odocoilei, B. rossi, B. vogeli, Cytauxzoon felis	B-lsu-F: 5′-ACCTGTCAARTTCCTTCACTAAMTT-3′ (pan-Babesia, ~150 bp product) Bmic-F: 5′-TTGCGATAGTAATAGATTTACTGC-3′ (B. microti/microti-like, ~230 bp product) [Comparison 18S qPCR] Bcommon-F: 5′-GCATTTGCGATGGACCATTCAAG-3′	B-lsu-R2: 5′-TCTTAACCCAACTCACGTACCA-3′ (shared reverse primer for both LSU amplicons) [Comparison 18S qPCR] Bcommon-R: 5′-CCTGTATTGTTATTTCTTGTCACTACCTC-3′	lsu5-lsu4 (mtDNA)	Real-time qPCR (SYBR Green) — three-primer reaction	Tm range (Babesia spp.) 76–77.5°C Note: species confirmation by amplicon sequencing or species-specific PCR	Qurollo BA, Archer NR, Schreeg ME, Marr HS, Birkenheuer AJ, Haney KN, Thomas BS, Breitschwerdt EB. Improved molecular detection of Babesia infections in animals using a novel quantitative real-time PCR diagnostic assay targeting mitochondrial DNA. Parasit Vectors. 2017 Mar 7;10(1):128. doi: 10.1186/s13071-017-2064-1. PMID: 28264705; PMCID: PMC5339974.
qPCR (SYBR Green)	SYBR Green / intercalating dye — Amplicon size: 130 bp	Theileria annulata	qPCR-TA19140-F: 5′-ACCAAACATCAAACAGG-3′	qPCR-TA19140-R: 5′-TAGGGTCGAAACAAAG-3′	Pathogen-specific protein — TA19140 gene	Real-time qPCR (SYBR Green)		Cao T, Liu J, Li Z, Shi K, Shi M, Li Y, Guan G, Yin H, Luo J. Establishment and application of a qPCR diagnostic method for Theileria annulata. Parasitol Res. 2022 Mar;121(3):973-980. doi: 10.1007/s00436-022-07434-6. Epub 2022 Jan 26. PMID: 35080659.
qPCR (SYBR Green)	SYBR Green / intercalating dye — Amplicon size: 138 bp / 157 bp	Leishmania braziliensis	kDNA1: kDNAf: 5′-ATGCCTCTGGGTAGGGGCGTTC-3′ (22 bp; 63.6% GC; GenBank U19807.1) SSU rDNA: SSUrDNAf: 5′-CGACAAGCGCTCTCCC-3′ (16 bp; 68.8% GC; GenBank M80292.1) [Also tested: ITS1f: 5′-GTAACAAGGTAGCTGT-3′ (16 bp; GenBank DQ182537.1) — lower performance]	kDNA1: kDNAr1: 5′-GGGAGCGCGGCCCACTATATT-3′ (21 bp; 61.9% GC) SSU rDNA: SSUrDNAr: 5′-CCCAGTACGTTCTCCC-3′ (16 bp; 62.5% GC) [Also tested: ITS1r: 5′-TTCTACTGTATGTTGT-3′ (16 bp) — lower performance]	kDNA minicircle SSU rDNA	Real-time qPCR (SYBR Green)	Tm (species discrimination): kDNA1: L. (V.) braziliensis ~81°C; L. (V.) guyanensis 77.85°C SSU rDNA: L. (V.) braziliensis ~85°C	de Paiva Cavalcanti M, Dantas-Torres F, da Cunha Gonçalves de Albuquerque S, Silva de Morais RC, de Brito ME, Otranto D, Brandão-Filho SP. Quantitative real time PCR assays for the detection of Leishmania (Viannia) braziliensis in animals and humans. Mol Cell Probes. 2013 Jun-Aug;27(3-4):122-8. doi: 10.1016/j.mcp.2013.01.003. Epub 2013 Feb 9. PMID: 23402826.
qPCR (SYBR Green)	SYBR Green / intercalating dye — Amplicon size: 190 bp	Cytauxzoon felis	cox3-F: 5′-GCATATCTTCAAATTACAGATACAC-3′ (25 bp)	cox3-R: 5′-CCAGTAACTGTTTAGTGTAGTTAAC-3′ (25 bp)	cox3 gene (mtDNA)	Real-time qPCR (SYBR Green)		Schreeg ME, Marr HS, Griffith EH, Tarigo JL, Bird DM, Reichard MV, Cohn LA, Levy MG, Birkenheuer AJ. PCR amplification of a multi-copy mitochondrial gene (cox3) improves detection of Cytauxzoon felis infection as compared to a ribosomal gene (18S). Vet Parasitol. 2016 Jul 30;225:123-30. doi: 10.1016/j.vetpar.2016.06.013. Epub 2016 Jun 30. PMID: 27369587.
qPCR (SYBR Green)	SYBR Green / intercalating dye — Amplicon size: 235 bp	Hepatozoon canis	HEP-1 5′-CGCGAAATTACCCAATT-3′	HEP-2 5′-CAGACCGGTTACTTTYAGCAG-3′	18S rRNA gene	Real-time qPCR (SYBR Green)	Tm 78.2 ± 0.4°C (ABI Fast 7500) / 84.6 ± 0.4°C (LightCycler) Note: species cannot be differentiated by Tm alone — sequencing required	Criado-Fornelio A, Buling A, Cunha-Filho NA, Ruas JL, Farias NAR, Rey-Valeiron C, Pingret JL, Etievant M, Barba-Carretero JC. Development and evaluation of a quantitative PCR assay for detection of Hepatozoon sp. Vet Parasitol. 2007 Dec 25;150(4):352-6. doi: 10.1016/j.vetpar.2007.09.025. Epub 2007 Nov 5. PMID: 17983705.
qPCR (SYBR Green)	SYBR Green / intercalating dye — Amplicon size: 248 bp	Trypanosoma caninum	TcanF 5′-AGCCAATAGCAAGGGTGGAA-3′ (20 bp)	TcanR 5′-GCGTCATCCATTTTCGAGGC-3′ (20 bp)	18S rRNA gene	Real-time qPCR (SYBR Green)	Tm: 83.92°C	Ferreira AS, Moreira JMAR, Boa Sorte EC, Sumiyoshi MH, Nogueira BS, Sousa VRF, Dutra V, Novais AA, Nakazato L, Almeida ABPF. Standardization of real-time polymerase chain reaction (qPCR) and investigation of Trypanosoma caninum infection in dogs in Brazil. Vet Parasitol Reg Stud Rep. 2026;67:101409. doi: 10.1016/j.vprsr.2025.101409. Epub 2025 Dec 20. PMID: not yet indexed.
qPCR (SYBR Green)	SYBR Green / intercalating dye — Amplicon size: 99 bp / 124 bp / 106 bp / 98 bp / 90 bp	Multiplex — Babesia bigemina, B. bovis	B. bovis cybmt: 5′-TTCCTGGAAGCGTTGATTCT-3′ (Okino et al. 2018) B. bovis msa-2b: 5′-CCCGCAAGTAAACACTACGA-3′ B. bovis msa-2c: 5′-GACGCTCTGAAGGCTGTAAA-3′ B. bigemina cybmt: 5′-TGTTCCAGGAGATGTTGATTCT-3′ (Okino et al. 2018) B. bigemina rap-1a: 5′-GACTTACCTGACCGTTGACTTTA-3′ B. bigemina rap-1c: 5′-GTGGTACAAGCGTTGGTTTG-3′	B. bovis cybmt: 5′-AAGAAACACATTGAGCGTGAAA-3′ B. bovis msa-2b: 5′-TCCGCCAAAGGTGAAAGAA-3′ B. bovis msa-2c: 5′-CTTCATTAGATTGCCCTGAGAGATA-3′ B. bigemina cybmt: 5′-GAAACACATTGAGCATGGAAATAAC-3′ B. bigemina rap-1a: 5′-GCTTCAACGCCTTCTGGATA-3′ B. bigemina rap-1c: 5′-GCGATGGGTTCGTCAATTTC-3′	Cytochrome b (mtDNA)	Real-time qPCR (EvaGreen)	Tm (species discrimination): B. bovis cybmt 81.0°C; msa-2b 80.0°C; msa-2c 85.0°C B. bigemina cybmt 78.5°C; rap-1a 83.5°C; rap-1c 84.0°C	Giglioti R, Filho AEV, Domingos AG, da Silva SS, Cunha RC, Ibelli AMG, Okino CH, de Sena Oliveira MC. Detection and quantification of Babesia bovis and Babesia bigemina using different target genes. Res Vet Sci. 2024 Mar;168:105122. doi: 10.1016/j.rvsc.2023.105122. Epub 2023 Dec 26. PMID: 38194893.
qPCR (SYBR Green + HRM)	SYBR Green / intercalating dye + HRM — Amplicon size: 111 bp	Leishmania infantum	MLF 5′-CGTTCTGCGAAAACCGAAA-3′ (19 bp)	MLR 5′-CGGCCCTATTTTACACCAACC-3′ (21 bp)	kDNA minicircle	Real-time qPCR (SYBR Green) + HRM	SYBR Green detection; HRM analysis allows discrimination between Leishmania (Leishmania) and Leishmania (Viannia) subgenera by melting temperature differences. Targets 111 bp fragment of the kDNA minicircle conserved region (GenBank Z35272). Validated in 62 canine clinical samples (skin and bone marrow, Italy). kDNA minicircle copy number estimated at ~26,566 copies/cell for L. infantum WHO refer…	Ceccarelli M, Galluzzi L, Migliazzo A, Magnani M. Detection and characterization of Leishmania (Leishmania) and Leishmania (Viannia) by SYBR green-based real-time PCR and high resolution melt analysis targeting kinetoplast minicircle DNA. PLoS One. 2014 Feb 13;9(2):e88845. doi: 10.1371/journal.pone.0088845. PMID: 24551178; PMCID: PMC3923818.	MaryF/MaryR primers (qPCR1 comparator assay) from: Mary C et al. J Clin Microbiol. 2004;42(11):5249-55. PMID: 15528722; PMCID: PMC525214.
qPCR (HRM)	SYBR Green / intercalating dye + HRM — Amplicon size: 373 bp / 1,434 bp / 1,333 bp	Multiplex — Cytauxzoon spp., Hepatozoon spp.	PIROPLASMID-F: 5′-CCAGCAGCCGCGGTAATTC-3′ (targets piroplasmid 18S-rRNA; both Cytauxzoon and Hepatozoon spp.)	PIROPLASMID-R: 5′-CTTTCGCAGTAGTTYGTCTTTAACAAATCT-3′ (degenerate Y = C/T)	18S rRNA gene	Real-time qPCR (SYBR Green) + HRM	Tm (genus discrimination): Cytauxzoon spp. 81°C Hepatozoon spp. 78–78.5°C	Grillini M, Beraldo P, Frangipane di Regalbono A, Dotto G, Tessarin C, Franzo G, Marchiori E, Modrý D, Simonato G. Molecular survey of Cytauxzoon spp. and Hepatozoon spp. in felids using a novel real-time PCR approach. Front Vet Sci. 2023 Jun 12;10:1113681. doi: 10.3389/fvets.2023.1113681. PMID: 37377952; PMCID: PMC10291185.
qPCR (SYBR Green + sequencing)	SYBR Green / intercalating dye + sequencing — Amplicon size: ~182 bp	Haemoproteus spp., Leucocytozoon spp., Plasmodium spp.	R330F 5′-CGTTCTTAACCCAGCTCACG-3′	R480RL 5′-GCCTGGAGGTWAYGTCC-3′ (W = A/T; Y = C/T; degenerate bases per Bell 2015 Table 2)	Mitochondrial rDNA conserved region	Real-time qPCR (SYBR Green)		Bell JA, Weckstein JD, Fecchio A, Tkach VV. A new real-time PCR protocol for detection of avian haemosporidians. Parasit Vectors. 2015 Jul 19;8:383. doi: 10.1186/s13071-015-0993-0. PMID: 26187629; PMCID: PMC4506571.
qPCR (TaqMan)	TaqMan probe	Babesia canis	TAGTTTGAAACCCGCCTT	GATGGGTCAGAAACTTGAA	18S rRNA gene	Real-time qPCR (TaqMan)	TaqMan probe (claims 8–9, US20180057892A1): FAM-5′-TGGCGAATCGCATTTAGCGATG-3′-BHQ1 Target: Babesia canis 18S rRNA gene variable region (GenBank KP896299.1)	Primer pair, kit and method of detecting Babesia canis. US Patent Application Publication No. US20180057892A1. Filed 2016; Published 2018 Mar 1. Target: Babesia canis 18S rRNA gene, variable region (GenBank KP896299.1). Forward: 5′-TAGTTTGAAACCCGCCTT-3′; Reverse: 5′-GATGGGTCAGAAACTTGAA-3′; Probe: FAM-5′-TGGCGAATCGCATTTAGCGATG-3′-BHQ1. Available at: https://patents.google.com/patent/US20180057892A…
qPCR (TaqMan)	TaqMan probe	Multiplex — Babesia bovis, B. canis, B. microti, Plasmodium falciparum, P. knowlesi, P. malariae, P. ovale, P. vivax	Plasmodium (shared): 5′-GTTAAGGGAGTGAAGACGATCAGA-3′ B. bovis: 5′-AGCAGGTTTCGCCTGTATAAT-3′ B. canis: 5′-TAGTTTGAAACCCGCCTT-3′ B. microti: 5′-AACAGGCATTCGCCTTGAAT-3′ RNaseP (internal control): 5′-AGATTTGGACCTGCGAGCG-3′	Plasmodium (shared): 5′-AACCCAAAGACTTTGATTTCTCATAA-3′ B. bovis: 5′-AGTCGTGCGTCATCGACAAA-3′ B. canis: 5′-GATGGGTCAGAAACTTGAA-3′ B. microti: 5′-CCAACTGCTCCTATTAACCATTACTCT-3′ RNaseP (internal control): 5′-GAGCGGCTGTCTCCACAAGT-3′	18S rRNA gene	Multiplex real-time qPCR (TaqMan)	Seven species-specific TaqMan probes (BHQ1-quenched), all targeting 18S rRNA: P. falciparum: FAM-AGCAATCTAAAAGTCACCTCGAAAGATGACT-BHQ1 P. vivax: HEX-AGCAATCTAAGAATAAACTCCGAAGAGAAAATTCT-BHQ1 P. malariae: FAM-CTATCTAAAAGAAACACTCAT-BHQ1 P. knowlesi: HEX-CTCTCCGGAGATTAGAACTCTTAGATTGCT-BHQ1 P. ovale: HEX-CGAAAGGAATTTTCTTATT-BHQ1 B. bovis: FAM-CCTTGTATGACCCTGTCGTACCGTTGG-BHQ1 B. canis: FAM-CATCGCTAAATGC…	Patiño LH, Castañeda S, Camargo M, Cao LY, Liggayu B, Paniz-Mondolfi A, Ramírez JD. Validation of real-time PCR assays for detecting Plasmodium and Babesia DNA species in blood samples. Acta Trop. 2024 Oct;258:107350. doi: 10.1016/j.actatropica.2024.107350. Epub 2024 Aug 10. PMID: 39134111.
ddPCR (TaqMan)	TaqMan probe	Theileria spp. → Theileria annulata	18S rRNA (F): 5′-ACAGGGAGGTAGTGACAAGA-3′ TaSP (F): 5′-AAACCATTCGTGCCCAAG-3′	18S rRNA (R): 5′-CGCTATTGGAGCCGGAATTA-3′ TaSP (R): 5′-CAGTCAAACGCTACAGTGA-3′	18S rRNA gene Pathogen-specific protein — TaSP gene	Duplex ddPCR (TaqMan)	Dual TaqMan probes (Eurogentec, Belgium), two-channel duplex: 18S rRNA probe (HEX): 5′-TATCAATTGGAGGGCAAGTCTGGTGC-3′ TaSP probe (FAM): 5′-TCGCAATGTTGTGGATCATACTTCACA-3′ HEX channel detects all Theileria spp. (pan-genus); FAM channel confirms T. annulata. No standard curve required; absolute copies/µl reported directly from droplet partitioning. Comparison qPCR used pBSK-TaSP plasmid standard curv…	Murthy S, Suresh A, Dandasena D, Singh S, Subudhi M, Bhandari V, Bhanot V, Arora JS, Sharma P. Multiplex ddPCR: A Promising Diagnostic Assay for Early Detection and Drug Monitoring in Bovine Theileriosis. Pathogens. 2023 Feb 10;12(2):296. doi: 10.3390/pathogens12020296. PMID: 36839568; PMCID: PMC9965958.
qPCR (TaqMan)	TaqMan probe	Multiplex — Babesia bigemina, B. bovis	B. bovis: bovisF160: 5′-ATATGTTTGCATTTGCTG-3′ B. bigemina: bigemF295: 5′-GGTCTATTTGGTGGAGTT-3′	B. bovis: bovisR249: 5′-CTCCAAACCAATATGAAAG-3′ B. bigemina: bigemR413: 5′-ACAAGACCAAATGCAATT-3′	Cytochrome b (mtDNA)	Multiplex real-time qPCR (TaqMan)	Dual TaqMan probes synthesized by Applied Biosystems: B. bovis probe: VIC-5′-CAAACCATAAAGTCATCGGTATATCCTAC-3′-MGB (bovisPb; positions 196–225, GenBank AB499088.1) B. bigemina probe: 6FAM-5′-CAATTGTTCTTGGAGCAGCT-3′-TAMRA (bigemPb; positions 329–349, GenBank AB499085.1) VIC channel for B. bovis; FAM channel for B. bigemina — simultaneous multiplex detection. Threshold set to standard default for bo…	Zhang B, Sambono JL, Morgan JAT, Venus B, Rolls P, Lew-Tabor AE. An Evaluation of Quantitative PCR Assays (TaqMan® and SYBR Green) for the Detection of Babesia bigemina and Babesia bovis, and a Novel Fluorescent-ITS1-PCR Capillary Electrophoresis Method for Genotyping B. bovis Isolates. Vet Sci. 2016 Sep 13;3(3):23. doi: 10.3390/vetsci3030023. PMID: 29056732; PMCID: PMC5606575.	Buling A, Criado-Fornelio A, Asenzo G, Benitez D, Barba-Carretero JC, Florin-Christensen M. A quantitative PCR assay for the diagnosis and monitoring of bovine babesiosis. Vet Parasitol. 2007;147(1-2):16-25. doi: 10.1016/j.vetpar.2007.03.009. PMID: 17466459. [Origin of bovisF160/bovisR249/bovisPb and bigemF295/bigemR413/bigemPb primer/probe sequences; cited in Zhang 2016 as source of cytb primers]
qPCR (TaqMan)	TaqMan probe — Amplicon size: 120 bp / 100 bp	Multiplex — Theileria annulata, T. orientalis	T. annulata: Tann18SF: 5′-AGACCTTAACCTGCTAAATAGG-3′ T. orientalis: Tori18SF: 5′-GGAAACCAAGGATCTCGATG-3′	T. annulata: Tann18SR: 5′-CATCACAGACCTGTTATTGC-3′ T. orientalis: Tori18SR: 5′-GAATGGTCCGACGAAGTCAT-3′	18S rRNA gene	Multiplex real-time qPCR (TaqMan)	Dual TaqMan probes: T. annulata probe: FAM-5′-AAGTTTCTACTGTCCCGTT-3′-BHQ1 (Tann-probe; from Ros-García et al. 2012); T. orientalis probe: JOE-5′-TTGCAGAGGCAGGTCTTTTT-3′-BHQ1 (Tori-probe; designed in-house). Simultaneous detection of both species without cross-reaction.	Sinha S, Behera BK, Padhi SK, Sahoo S, Sahoo N, Biswal S, Sahoo P. Comparative evaluation of diagnostic methods for detection of Theileria spp. in cows. Anim Biotechnol. 2023 Dec;34(8):3514-3518. doi: 10.1080/10495398.2023.2168197. Epub 2023 Jan 25. PMID: 36695009.
ddPCR (TaqMan)	TaqMan probe — Amplicon size: 125–138 bp / 90–120 bp / 104 bp	Multiplex — Babesia spp., Bartonella spp., Borrelia spp., Cytauxzoon felis, Theileria spp.	Babesia: Piro18S-238s: 5′-TCGGTGATTCATAATAAACTRGCGAATCGC-3′ Bartonella: BsppITS325s: 5′-CCTCAGATGATGATCCCAAGCCTTCTGGCG-3′ Borrelia: BobuITS120s: 5′-AGGTCATTTTGGGGGTTTAGCTCAGTTGGCT-3′	Babesia: Piro18S-380as: 5′-GAATCGAACCCCAATTCCCCGTTACCCG-3′ Bartonella: BsppITS543as: 5′-TAAAYTGGTGGGCCTGGGAGGACTTG-3′ Borrelia: BoLymeITS200as: 5′-AATGGAGGTTAAGGGACTCGAACCCT-3′	18S rRNA gene 16S–23S rRNA ITS	Multiplex ddPCR (TaqMan)	Three TaqMan probes on separate fluorescence channels: Babesia probe Piro18S-340: 5′-Cy5-GACGGTAGGGTATTGGCCTACCG-BHQ2-3′ (Channel 3) Bartonella probe BsppITS500: 5′-FAM-GTTAGAGCGCGCGCTTGATAAG-IABkFQ-3′ (Channel 1) Borrelia probe BobuITS160: 5′-HEX-CGGCTTTGCAAGCCGAGGGTCAAG-BHQ-2-3′ (Channel 2) Channel 4 (CY5.5): housekeeping gene control (HMBS for humans; BRAF for animals). HindIII restriction enz…	Maggi R, Breitschwerdt EB, Qurollo B, Miller JC. Development of a Multiplex Droplet Digital PCR Assay for the Detection of Babesia, Bartonella, and Borrelia Species. Pathogens. 2021 Nov 11;10(11):1462. doi: 10.3390/pathogens10111462. PMID: 34832618; PMCID: PMC8620149.
qPCR (TaqMan)	TaqMan probe — Amplicon size: 130 bp / 900 bp	Theileria annulata	qPCR-F: 5′-AGGATACGCTGGAAGAG-3′	qPCR-R: 5′-ATCTCACCTTGTCCATTG-3′	Pathogen-specific protein — TaPIN1 peptidyl prolyl isomerase gene	Real-time qPCR (TaqMan)	Dual TaqMan probes (Sangon Biotech), both FAM/BHQ1-labeled, targeting mutation region of TaPIN1 within the 130 bp amplicon: Probe-1 (selected): 5′-6FAM-CAGGCTCCTTGTAGAAGATAACTTTAATA-BHQ1-3′ (specific for buparvaquone-resistant Kashi strain) Probe-2: 5′-6FAM-TAGAAGATAACTTTAATACCAAAAA-BHQ1-3′ (not selected; amplified both resistant and sensitive strains) Probe-1 selected based on specificity screen…	Su S, Zhao S, Liu J, Zhang C, Zhu H, Guan G, Yin H, Luo J. Establishment and application of TaqMan real-time PCR method for detection of Theileria annulata resistant to buparvaquone. Vet Parasitol. 2024 Jun;328:110183. doi: 10.1016/j.vetpar.2024.110183. Epub 2024 Apr 9. PMID: 38608378.
qPCR (TaqMan)	TaqMan probe — Amplicon size: 154 bp / 90 bp / 146 bp	Multiplex — Babesia bigemina, B. bovis	B. bovis 18S rRNA (Kim et al. 2007): S0934_BoF_18S: 5′-AGCAGGTTTCGCCTGTATAATG-3′ B. bovis cytb (Zhang et al. 2016): S0936_bovisF160_cytb: 5′-ATATGTTTGCATTTGCTG-3′ B. bigemina cytb (Zhang et al. 2016): bigemF295: 5′-GGTCTATTTGGTGGAGTT-3′	B. bovis 18S rRNA (Kim et al. 2007): S0933_BoR_18S: 5′-AGTCGTGCGTCATCGACAAA-3′ B. bovis cytb (Zhang et al. 2016): S0937_bovisR249_cytb: 5′-CTCCAAACCAATATGAAAG-3′ B. bigemina cytb (Zhang et al. 2016): bigemR413: 5′-ACAAGACCAAATGCAATT-3′	18S rRNA gene Cytochrome b (mtDNA)	Multiplex real-time qPCR (TaqMan)	Three TaqMan probes on separate fluorescence channels: B. bovis 18S: S0935_BoP_Kim — FAM-5′-CCTTGTATGACCCTGTCGTACCGTTGG-3′-BHQ1 (154 bp amplicon) B. bovis cytb: S0938_bovisPb_cytb — JOE-5′-CAAACCATAAAGTCATCGGTATATCCTAC-3′-BHQ1 (90 bp amplicon) B. bigemina cytb: bigemPb — TAMRA-5′-CAATTGTTCTTGGAGCAGCT-3′-BHQ1 (146 bp amplicon) Primer/probe sequences from Supplemental Table S1, Githaka et al. 2022 …	Githaka NW, Bishop RP, Šlapeta J, Emery D, Nguu EK, Kanduma EG. Molecular survey of Babesia parasites in Kenya: first detailed report on occurrence of Babesia bovis in cattle. Parasit Vectors. 2022 May 7;15(1):161. doi: 10.1186/s13071-022-05279-7. PMID: 35526030; PMCID: PMC9077973.
qPCR (TaqMan)	TaqMan probe — Amplicon size: 155 bp (B. bovis) / 174 bp (B. bigemina) [Note: nucleotide positions 651–805 (B. bovis) and 436–609 (B. bigemina) of 18S rRNA gene]	Multiplex — Babesia bigemina, B. bovis	B. bovis BoF: 5′-AGCAGGTTTCGCCTGTATAATG-3′ B. bigemina BiF: 5′-AATAACAATACAGGGCTTTCGTCT-3′	B. bovis BoR: 5′-AGTCGTGCGTCATCGACAAA-3′ B. bigemina BiR: 5′-AACGCGAGGCTGAAATACAACT-3′	18S rRNA gene	Real-time qPCR (TaqMan)	Dual TaqMan probes on separate fluorescence channels: B. bovis BoP probe (FAM): 5′-FAM-CCTTGTATGACCCTGTCGTACCGTTGG-TAMRA-3′ (nucleotide positions 685–712, GenBank AY603398) B. bigemina BiP probe (VIC): 5′-VIC-TTGGAATGATGGTGATGTACAACCTCA-TAMRA-3′ (nucleotide positions 465–491, GenBank AY603402) Quantification by standard curve from cultured parasites (2.5×10⁵ to 2.5×10⁰ parasites/µl); R²=0.9911 (B…	Kim C, Iseki H, Herbas MS, Yokoyama N, Suzuki H, Xuan X, Fujisaki K, Igarashi I. Development of TaqMan-based real-time PCR assays for diagnostic detection of Babesia bovis and Babesia bigemina. Am J Trop Med Hyg. 2007 Nov;77(5):837-41. PMID: 17984338.
qPCR (TaqMan)	TaqMan probe (FAM/TAMRA) — Amplicon size: ~140 bp	Leishmania infantum	MaryF 5′-CTTTTCTGGTCCTCCGGGTAGG-3′ (22 bp; derived from RV1, Lachaud et al.)	MaryR 5′-CCACCCGGCCCTATTTTACACCAA-3′ (24 bp; derived from RV2, Lachaud et al.)	kDNA minicircle	Real-time qPCR (TaqMan)	TaqMan probe: FAM-5′-TTTTCGCAGAACGCCCCTACCCGC-3′-TAMRA (50 pmol). Primers at 15 pmol each. Stratagene MX4000 system; Stratagene qPCR master mix; 2-step cycling 94/55°C × 45 cycles; 25 µl reaction, 1 µl sample DNA. Standard curve from serial dilutions of L. infantum DNA (50,000 to 0.0001 parasites). Sensitivity: 0.0005 parasites/reaction; 0.0125 parasites/ml blood. NOTE: Primer sequences derived f…	Mary C, Faraut F, Lascombe L, Dumon H. Quantification of Leishmania infantum DNA by a real-time PCR assay with high sensitivity. J Clin Microbiol. 2004 Nov;42(11):5249-55. doi: 10.1128/JCM.42.11.5249-5255.2004. PMID: 15528722; PMCID: PMC525214.	Primer sequences derived from: Lachaud L, Marchergui-Hammami S, Chabbert E, Dereure J, Dedet JP, Bastien P. Comparison of six PCR methods using peripheral blood for detection of canine visceral leishmaniasis. J Clin Microbiol. 2002;40(1):210-215. PMID: 11773122.
qPCR (TaqMan-MGB)	TaqMan-MGB probe — Amplicon size: 55 bp / 75 bp	Babesia caballi	Genotype A: BC_SBP4A_F: 5′-TCGTCGTCCGCGATGAC-3′ Genotype B: BC_SBP4B_F: 5′-TGACGGTGAGCAGAAGTACGTT-3′ Genotype C: BC_SBP4C_F: 5′-CTCGGTGACGACAAGCAGAAG-3′ [Screening EP qPCR] Bc_18SF402: 5′-GTAATTGGAATGATGGCGACTTAA-3′ (Bhoora et al. 2010c)	Genotype A: BC_SBP4A_R: 5′-TCGCCTTTGGAGTGGTAGAAG-3′ Genotype B: BC_SBP4B_R: 5′-ACGAGGTGGTAGAAGAGCTCCTT-3′ Genotype C: BC_SBP4C_R: 5′-GCGGTAGAAGAGCTCCTTGACA-3′ [Screening EP qPCR] Bc_18SR496: 5′-CGCTATTGGAGCTGGAATTACC-3′ (Bhoora et al. 2010c)	Pathogen-specific protein — Spherical body protein 4 (sbp4) gene	Real-time qPCR (TaqMan-MGB)	Three TaqMan Minor Groove Binder (MGB) probes (Applied Biosystems), each genotype-specific: Genotype A: BC_SBP4A_P: NED-5′-CCGAGGTCAAGGAGT-3′-MGB Genotype B: BC_SBP4B_P: 6-FAM-5′-CTCGTCATCCGCAACGA-3′-MGB Genotype C: BC_SBP4C_P: VIC-5′-TTGTTGCCATCGTCGTC-3′-MGB Primers and probes designed using Primer Express 3.0.1 (Applied Biosystems) from multiple sequence alignment of sbp4 gene sequences. Separa…	Venter A, Vorster I, Nkosi NF, Sibeko-Matjila KP, Bhoora RV. Molecular genotyping of Babesia caballi. Vet Parasitol. 2024 Jul;329:110214. doi: 10.1016/j.vetpar.2024.110214. Epub 2024 May 25. PMID: 38823187.
Isothermal (LAMP)	Turbidity	Babesia gibsoni	F3: 5′-CAGTTTCGGCCAGCTTCT-3′ FIP: 5′-GCCCAGGACATCTAAGGGCATCTAGAGGGACTTTGGGGCTC-3′	B3: 5′-GCGCATACTAGGCATTCCTC-3′ BIP: 5′-CATCGAGTGTTATCCCTGGCCGAAAATCAATCCCCGTCACGA-3′	18S rRNA gene	Isothermal amplification (LAMP)		Mandal M, Banerjee PS, Kumar S, Ram H, Garg R, Pawde AM. Development of loop-mediated isothermal amplification (LAMP) for detection of Babesia gibsoni infection in dogs. Vet Parasitol. 2015 Apr 15;209(1-2):50-5. doi: 10.1016/j.vetpar.2015.02.008. Epub 2015 Feb 19. PMID: 25749021.
Isothermal (LAMP)	Turbidity	Multiplex — Babesia sp. BQ1, Babesia sp. Xinjiang-2005	BLTLAMP F3: 5′-CGTTTCGGATATTGTCCCGT-3′ BLTLAMP FIP: 5′-AGCCCAGGACATCTAAGGGCATTTTGACTCCTGCGCTTGAAGC-3′ BXJLAMP F3: 5′-TTGTTCTCGTGTTCCCTT-3′ BXJLAMP FIP: 5′-AAGCCTGCTTGAAACACTCTAATTTTCGGGTTTCGTCTACTTCG-3′	BLTLAMP B3: 5′-GCGCATACTAGGCATTCCTC-3′ BLTLAMP BIP: 5′-CCATCGAGTTTGTCCTGTCCCGTTTTAAAATCAATCCCCGACACGA-3′ BXJLAMP B3: 5′-AAATACGAATGCCCCCAA-3′ BXJLAMP BIP: 5′-GAGCATGGAATAATAGAGTAGGACCTTTTCCGTTCCTATTAACCATTACCA-3′	18S rRNA gene	Isothermal amplification (LAMP) — two independent primer sets		Guan G, Chauvin A, Luo J, Inoue N, Moreau E, Liu Z, Gao J, Thekisoe OM, Ma M, Liu A, Dang Z, Liu J, Ren Q, Jin Y, Sugimoto C, Yin H. The development and evaluation of a loop-mediated isothermal amplification (LAMP) method for detection of Babesia spp. infective to sheep and goats in China. Exp Parasitol. 2008 Sep;120(1):39-44. doi: 10.1016/j.exppara.2008.04.012. Epub 2008 Apr 18. PMID: 18504039.
Isothermal (LAMP)	Turbidity	Leishmania infantum	F3: 5′-GCGATGACAAAGACAATGGC-3′ FIP: 5′-TCTCCGTGAACACGATCCCGTCTGATGCTGCAGGCGTTC-3′ LF: 5′-ACATGTGTCGCAGCAGCCAC-3′	B3: 5′-TCATCACGTAGCCGTCGA-3′ BIP: 5′-AGAGCTACCCCTACACGTCCGTTTGCGCGCCGGGAAC-3′ LB: 5′-GGTGATGTGGCCGAGTGCTT-3′	Pathogen-specific protein — cysteine protease B gene	Isothermal amplification (LAMP)		Chaouch M, Mhadhbi M, Adams ER, Schoone GJ, Limam S, Gharbi Z, Darghouth MA, Guizani I, BenAbderrazak S. Development and evaluation of a loop-mediated isothermal amplification assay for rapid detection of Leishmania infantum in canine leishmaniasis based on cysteine protease B genes. Vet Parasitol. 2013 Nov 15;198(1-2):78-84. doi: 10.1016/j.vetpar.2013.07.038. Epub 2013 Aug 3. PMID: 23972768.
Isothermal (LAMP)	Turbidity	Multiplex — Babesia caballi, Theileria equi	BEQ1 F3: 5′-TTGCCATTTCGAGCATCCT-3′ BEQ1 FIP: 5′-TGCTTGTCGATGGTGATGTGGTAGGAGGAGAAACCCAAGGC-3′ BCAB1 F3: 5′-TGTTTCCATCATGGCTCCC-3′ BCAB1 FIP: 5′-GGCATTGGCAGCTGAGTCCAGGCGACGTGACTAAGACCT-3′	BEQ1 B3: 5′-ACGGTCTTTGGGGTATGTTC-3′ BEQ1 BIP: 5′-GTCCGAGGAGCACGTCGTCTAGTCTTGATGACGGAGTCGC-3′ BCAB1 B3: 5′-GCGCTAACGGAAGCACTG-3′ BCAB1 BIP: 5′-AGCGATTACTTGTCGGCTGTGTCCCCTTAGGGACCTGACTG-3′	Pathogen-specific protein — merozoite antigen 1 gene Pathogen-specific protein — 48KDa merozoite antigen gene	Isothermal amplification (LAMP) — two independent primer sets		Alhassan A, Thekisoe OM, Yokoyama N, Inoue N, Motloang MY, Mbati PA, Yin H, Katayama Y, Anzai T, Sugimoto C, Igarashi I. Development of loop-mediated isothermal amplification (LAMP) method for diagnosis of equine piroplasmosis. Vet Parasitol. 2007 Jan 31;143(2):155-60. doi: 10.1016/j.vetpar.2006.08.014. Epub 2006 Sep 14. PMID: 16973284.
Isothermal (LAMP)	Turbidity	Multiplex — Trypanosoma brucei group, T. congolense	Set A1 F3: 5′-TCACAACAAGACTCGCACG-3′ Set A1 FIP: 5′-TCAGAAGCGTCGAGCTGGGATTTTATCGACAATGCCATCGCC-3′ Set A2 F3: 5′-TGTGTACAACTGCGACCTTG-3′ Set A2 FIP: 5′-ATGGCGTGACTTGACGGCACTTTTCTGCATGGGTATGCTGGAG-3′ Set P01 F3: 5′-CGTGGTAAGGGTGAATTGGT-3′ Set P01 FIP: 5′-ATCCGTCGCCTTGCTGTCCTTTTTATGGGGAAGAAGACGCTTCA-3′ Set P02 F3: 5′-CGACGTTGTGGAGAAGTACC-3′ Set P02 FIP: 5′-ATCATGTGCGGGAGCGTAGCTTTTAGGGCATCAGCAACATCAG…	Set A1 B3: 5′-GGGCTTTGATCTGCTCCTC-3′ Set A1 BIP: 5′-CGCAAGTTCCTGTGGCTGCATTTTTTCCCAAGAAGAGCCGTCT-3′ Set A2 B3: 5′-GTACACAAGCTGGCCAAGA-3′ Set A2 BIP: 5′-TGAGTTGTCTGACCTTCGGCTGTTTTGTTTTGTACAGGCGACGGA-3′ Set P01 B3: 5′-GTGTCCGTCCAACACCTTC-3′ Set P01 BIP: 5′-CAAGCAGCTGCTGTGCGGTATTTTTGATCTCCGTAACGTCCTCG-3′ Set P02 B3: 5′-AGCTTGCCTTCCAGAGCA-3′ Set P02 BIP: 5′-GCATTTAAGACCCTCCTCGGGGTTTTTGTCGCAGGTTCTTACCG…	Pathogen-specific protein — PFR A (paraflagella rod protein A) gene Pathogen-specific protein — ribosomal P0 subunit protein (P0) gene	Isothermal amplification (LAMP) — four independent primer sets		Kuboki N, Inoue N, Sakurai T, Di Cello F, Grab DJ, Suzuki H, Sugimoto C, Igarashi I. Loop-mediated isothermal amplification for detection of African trypanosomes. J Clin Microbiol. 2003 Dec;41(12):5517-24. doi: 10.1128/JCM.41.12.5517-5524.2003. PMID: 14662933; PMCID: PMC308967.	Primers novel to Kuboki 2003 — no prior source. Hilpertshauser 2006 (previous entry) was incorrect and has been removed.
Isothermal (LAMP)	Turbidity — Amplicon size: 192 bp / 198 bp	Theileria parva	PIM F3: 5′-GTTCTGAGAGCAAAGGCG-3′ PIM FIP: 5′-GGCACAAAGTGCAATCAAAAAGAGAAGAAGTTTCATTTTCGACTGT-3′ PIM LF: 5′-AGAGATGTGTCAAAAG-3′ p150 F3: 5′-TTATCTGTTGGCCTTAGCA-3′ p150 FIP: 5′-GCGGACGAGATCATTAACTGTGATCCTTCTTCTTGATTGCGTA-3′ p150 LF: 5′-CAAGGAGTCACCCTCGTC-3′	PIM B3: 5′-GGCTAACGAGGATAGTACGT-3′ PIM BIP: 5′-GCATTGGACTTTTTGCTCATGCTCCTACGGAATAGCCCAAGA-3′ PIM LB: 5′-TTCAATGTTGGTGTATTCTTTGCCG-3′ p150 B3: 5′-CAATTTACCTCATTTGCACTG-3′ p150 BIP: 5′-GACACTCGGCGATGGTCTTGGGGCAAGGTAATTAATCTTTCA-3′ p150 LB: 5′-GTTTCTAAATGCTGCGTTCCTAAAG-3′	Pathogen-specific protein — polymorphic immunodominant molecule (PIM) gene Pathogen-specific protein — polymorphic 150 kDa antigen p150 gene	Isothermal amplification (LAMP) — two independent primer sets		Thekisoe OM, Rambritch NE, Nakao R, Bazie RS, Mbati P, Namangala B, Malele I, Skilton RA, Jongejan F, Sugimoto C, Kawazu S, Inoue N. Loop-mediated isothermal amplification (LAMP) assays for detection of Theileria parva infections targeting the PIM and p150 genes. Int J Parasitol. 2010 Jan;40(1):55-61. doi: 10.1016/j.ijpara.2009.07.004. Epub 2009 Aug 3. PMID: 19654009.
Conventional PCR (multiplex markers — nested 18S, 24Sα, Cyt b, kDNA, ITS1)	Agarose gel — Amplicon sizes: 900 bp / 700 bp (18S nested); 250 bp (24Sα); 700 bp (Cyt b); 350 bp + 330 bp (kDNA); 950 bp (ITS1)	Trypanosoma caninum	TRY927F: 5′-GAAACAAGAAACACGGGAG-3′ SSU561F: 5′-TGGGATAACAAAGGAGCA-3′ D75: 5′-GCAGATCTTGGTTGGCGTAG-3′ P18: 5′-GACAGGATTGAGAAGCGAGAGAG-3′ 121: 5′-AAATAATGTACGGGKGAGATGCATGA-3′ KIN1: 5′-GCGTTCAAAGATTGGGCAAT-3′	TRY927R: 5′-CTACTGGGCAGCTTGGA-3′ SSU561R: 5′-CTGAGACTGTAACCTCAAAGC-3′ D76: 5′-GGTTCTCTGTTGCCCCTTTT-3′ P20: 5′-CAAACCTATCACAAAAAGCATCTG-3′ 122: 5′-GGTTCGATTGGGGTTGGTGTATATA-3′ KIN2: 5′-CGCCCGAAAGTTCACC-3′	18S rRNA gene (small subunit rDNA) Large subunit rDNA (24Sα rDNA) Cytochrome b (mitochondrial maxicircle) kDNA minicircle variable region ITS1 rDNA (internal transcribed spacer 1)	Conventional PCR — five independent marker assays (18S nested, 24Sα, Cyt b, kDNA, ITS1)		Barros JHS, Toma HK, Madeira MF. Molecular study of Trypanosoma caninum isolates based on different genetic markers. Parasitol Res. 2015 Feb;114(2):777-783. doi: 10.1007/s00436-014-4291-0. Epub 2015 Jan 8. PMID: 25566771. Erratum in: Parasitol Res. 2015;114(4):1645. doi: 10.1007/s00436-015-4323-4.	TRY927F/R and SSU561F/R (18S nested): Smith A et al. Parasitology. 2008;135:1329–1335. doi: 10.1017/S0031182008004824. PMID: 18713475. D75/D76 (24Sα rDNA): Souto RP, Vargas N, Zingales B. Exp Parasitol. 1999;91:306–314. doi: 10.1006/expr.1999.4388. PMID: 10373307. P18/P20 (Cyt b): Barnabé C, Brisse S, Tibayrenc M. Infect Genet Evol. 2003;2:201–208. doi: 10.1016/S1567-1348(02)00121-3. PMID: 127979…
Conventional PCR (multiplex — two independent primer sets)	Agarose gel — Amplicon sizes: 326 bp (T. congolense, TCN primers); 173 bp (T. brucei spp., TBR primers)	Multiplex — Trypanosoma congolense; Trypanosoma brucei spp. (T. b. brucei, T. b. rhodesiense, T. b. gambiense)	TCN-1 (T. congolense): 5′-TCGAGCGAGAACGGGCACTTTGCGA-3′ (25 nt) TBR-1 (T. brucei): 5′-CGAATGAATATTAAACAATGCGCAG-3′ (25 nt)	TCN-2 (T. congolense): 5′-AAAATTAGGGACAAACAAATCCCGCACA-3′ (28 nt) TBR-2 (T. brucei): 5′-CCATTTATTAGCTTTGTTGC-3′ (20 nt)	Satellite DNA repeat — 369 bp DraI repetitive element (T. congolense nuclear DNA) Satellite DNA repeat — 177 bp repetitive element (T. b. brucei nuclear DNA, Sloof et al. 1983)	Conventional PCR — two independent primer sets (run in separate reactions or multiplex)		Moser DR, Cook GA, Ochs DE, Bailey CP, McKane MR, Donelson JE. Detection of Trypanosoma congolense and Trypanosoma brucei subspecies by DNA amplification using the polymerase chain reaction. Parasitology. 1989;99(Pt 1):57-66. doi: 10.1017/S0031182000061023. PMID: 2797872.	177 bp T. b. brucei repeat sequence originally described in: Sloof P, Bos JL, Konings AF, Menke HH, Borst P, Gutteridge WE, Leon W. Characterization of satellite DNA in Trypanosoma brucei and Trypanosoma cruzi. J Mol Biol. 1983;167(1):1-21. doi: 10.1016/S0022-2836(83)80031-X. PMID: 6300538.
qPCR (TaqMan multiplex)	TaqMan probes (4-plex; FAM / HEX / CalFluo590 / Cy5) — Amplicon sizes: 225 bp (B. divergens ITS1) / 170 bp (B. duncani ITS1) / 185 bp (B. microti ITS1) / 150 bp (B. odocoilei ITS1)	Multiplex — Babesia divergens, B. duncani, B. microti, B. odocoilei	B. divergens: BdivergensITS1-25s: 5′-CTCGGCTTCGACATTTACGTTGTGTAAGCT-3′ B. duncani: BduncaniTS1-1s: 5′-GTGTTTAAACCGCGCTTATGCGCAGGTC-3′ B. microti: BmicrotiITS1-25s: 5′-TATCAGAGTTCTTTGTATCCCATTTGGGTTA-3′ B. odocoilei: BodocoITS1a-100s: 5′-CTGTTGCACTTTTGTGCTTGACGTTGT-3′	B. divergens: BdivergensITS1-150as: 5′-CAACTACAGTAGTTACACCGYAGTAARCATAC-3′ B. duncani: BduncaniTS1-130as: 5′-CTGCACTGGCGGGGTGAAAAGTAAC-3′ B. microti: BmicrotiITS1-160as: 5′-GAAAATACCTTGGGAGTGAGAACGCCCCGT-3′ B. odocoilei: BodocoITS1a-255as: 5′-CAAGCGCAGGGATGGAAACGGA-3′	ITS1 region of nuclear ribosomal RNA (between 18S and 5.8S rRNA genes)	Multiplex real-time qPCR (TaqMan) — four species-specific primer/probe sets in a single 4-plex reaction; also validated as singleplex (TaqMan and SYBR Green)	Four species-specific TaqMan probes, each on a separate fluorescence channel, run simultaneously in a 4-plex reaction: B. divergens: BdivergensITS1-70: 5′-HEX-CTTTTKGTGGTTTCGTATTTGYCGTTG-BHQ2-3′ (yellow) B. duncani: BduncaniTS1-80: 5′-Cy5-TGGCTTTGCGGTTCGCCGTACGGCCCC-BHQ3-3′ (crimson) B. microti: BmicrotiITS1-70: 5′-CalFluoRed590-AGAAGAGTGGCCTTGGACGTAG-BHQ2-3′ (red) B. odocoilei: BodocoITS1a-200pr…	Calchi AC, Moore CO, Bartone L, Kingston E, André MR, Breitschwerdt EB, Maggi RG. Development of Multiplex Assays for the Identification of Zoonotic Babesia Species. Pathogens. 2024 Dec 11;13(12):1094. doi: 10.3390/pathogens13121094. PMID: 39770353; PMCID: PMC11676916.	None

## Sheet: Legend
VBP MASTER PRIMERS TABLE — LEGEND
Supplementary Table 3. Reference table of molecular assays for veterinary vector-borne protozoa (PCR, qPCR, LAMP and related methods). The table compiles primer sequences, probe details, target genes and detection methods for nucleic acid amplification assays targeting vector-borne protozoan parasites of livestock and companion animals.
TEXT COLOUR CODING (row-level — meaningful regardless of sort order)
BLUE TEXT	Conventional PCR rows — includes nested, semi-nested, PCR-RFLP, and PCR-sequencing assays
RED TEXT	Real-time quantitative PCR rows — TaqMan, SYBR Green, FRET, HRM, ddPCR, and amplicon deep sequencing
PURPLE TEXT	Isothermal amplification rows — LAMP, RPA, ERA, and CRISPR-Cas12a / lateral flow coupled assays
AMBER TEXT + PALE YELLOW BACKGROUND	Multi-species assay — simultaneously targets two or more distinct species or genera using independent primer/probe sets in a single reaction
BACKGROUND COLOUR CODING
Pale yellow background	Marks rows where the assay simultaneously detects two or more distinct target taxa (see amber text above)
Note: Broad-range assays that use a single primer pair for genus-level amplification (requiring downstream sequencing or hybridisation for species identification) are NOT highlighted.
COLUMN NOTES
Method	PCR type (e.g., qPCR TaqMan, LAMP, RPA-LFD, Conventional PCR, ddPCR)
Detection Method	How amplification is detected, plus amplicon size where known (e.g., 'Amplicon size: 150 bp')
Pathogen	Target organism(s); multiplex rows prefixed with 'Multiplex —'
Forward Primer (5′→3′)	Primer name on first line, sequence on second line (or multiple primer names/sequences for multiplexes)
Reverse Primer (5′→3′)	Primer name on first line, sequence on second line
Target DNA	Gene or genomic region targeted
Type of Amplification	Isothermal / Conventional / Real-time
Probe / Detection Details	Probe sequences in 5′→3′ orientation with fluorophore and quencher labels where reported; blank for agarose gel or SYBR Green assays
Reference (Primary)	Full citation for the paper that describes/develops the primers
Secondary Reference(s)	Original source paper if primers were adopted from a different publication

## Sheet: PROTOCOL
VBP MASTER PRIMERS TABLE — OPERATOR PROTOCOL
ROW NUMBERING CONVENTION — CRITICAL
All row numbers in this file and in all handoff documents are EXCEL row numbers.
Row 1 = header (column names)
Data rows begin at Row 2. The table is sortable, so specific row numbers for individual references will change after each sort — locate entries by the Reference (col 9) text rather than by row number.
Current data row count: 105 (as of v3, includes Calchi 2024 added at end).
PYTHON / openpyxl RULE:
Always use openpyxl for row-specific edits — NEVER pandas row indexing.
openpyxl ws.cell(row, col) uses 1-based rows = matches Excel exactly.
pandas DataFrame indexing is 0-based and offset by 1 header row — DO NOT USE for edits.
Before writing any cell, print the Reference (col 9) of that row to confirm the correct row is targeted.
STANDING PROTOCOL
Verify sequences character-by-character from the source text only — no inference.
Use open-access PMC full text first; do not draw conclusions from abstracts.
If sequences are in a Supplementary Table, ask the user to upload that file.
If the paper is paywalled, flag it and ask the user to supply the PDF.
One row at a time — no batch-verification, no carrying assumptions across rows.
REFERENCE COLUMN RULES (CRITICAL):
Column 9 (Primary Reference): The paper that describes or uses the primers being verified.
Column 10 (Secondary Reference): The original source of the primers ONLY if different from the primary reference.
If the original source is unknown, uncertain, or not needed — leave Column 10 BLANK.
Do NOT use Column 10 to note literature consensus or alternative citations — blank means blank.
