# Supplementary material for: Advances and Challenges in the Diagnosis of Vector-Borne Protozoal Infections in Veterinary Medicine
Source: Pathogens. 2026 May 22;15(6):561. doi: 10.3390/pathogens15060561 (PMC13304581; doi:10.3390/pathogens15060561)
Supplement: Supplementary file 1 [file pathogens-15-00561-s001.zip › Table_S2_Commercial_diagnostic_tests_serological_and_molecular_REVISED.xlsx]

## Sheet: Serological Tests
Parasite	Key Antigens	Antigen Type	Platform	Test Type	References
Babesia bigemina	RAP-1/CT17	Recombinant rhoptry protein	ICT strip	POC	Guswanto A, Allamanda P, Mariamah ES, Munkjargal T, Tuvshintulga B, Takemae H, Sivakumar T, AbouLaila M, Terkawi MA, Ichikawa-Seki M, Nishikawa Y, Yokoyama N, Igarashi I. Evaluation of immunochromatographic test (ICT) strips for the serological detection of Babesia bovis and Babesia bigemina infection in cattle from Western Java, Indonesia. Vet Parasitol. 2017 May 30;239:76-79. doi: 10.1016/j.vet…
Babesia bovis	MSA-2c, SBP-4	Recombinant merozoite surface	ICT strip	POC	Lew-Tabor, Ala & Jorgensen, Wayne. (2005). Molecular approaches to detect and study the organisms causing bovine tick borne diseases: Babesiosis and anaplasmosis. African Journal of Biotechnology. 4. 292-302. Jaramillo Ortiz JM, Montenegro VN, de la Fournière SAM, Sarmiento NF, Farber MD, Wilkowsky SE. Development of an Indirect ELISA Based on a Recombinant Chimeric Protein for the Detection of A…
Babesia bovis	MSA 1/2	Merozoite surface antigen	Celisa, ELISA	Lab-Based	Lew-Tabor, Ala & Jorgensen, Wayne. (2005). Molecular approaches to detect and study the organisms causing bovine tick borne diseases: Babesiosis and anaplasmosis. African Journal of Biotechnology. 4. 292-302. Jaramillo Ortiz JM, Montenegro VN, de la Fournière SAM, Sarmiento NF, Farber MD, Wilkowsky SE. Development of an Indirect ELISA Based on a Recombinant Chimeric Protein for the Detection of A…
Babesia bovis, B. bigeminaRAP-1	RAP-1	Rhoptry-Associated Protein	ELISA	Lab-Based	Lew-Tabor, Ala & Jorgensen, Wayne. (2005). Molecular approaches to detect and study the organisms causing bovine tick borne diseases: Babesiosis and anaplasmosis. African Journal of Biotechnology. 4. 292-302. Jaramillo Ortiz JM, Montenegro VN, de la Fournière SAM, Sarmiento NF, Farber MD, Wilkowsky SE. Development of an Indirect ELISA Based on a Recombinant Chimeric Protein for the Detection of A…
Babesia caballi	BC48 (rhoptry protein)	Recombinant	Colloidal gold ICT card	POC	Yang G, Chen K, Guo W, et al. (2022). Development of a test card based on colloidal gold immunochromatographic strips for rapid detection of antibodies against Theileria equi and Babesia caballi. Microbiology Spectrum, 10(1), e02411-21. https://doi.org/10.1128/spectrum.02411-21 Huang X, Xuan X, Verdida RA, Zhang S, Yokoyama N, Xu L, Igarashi I. Immunochromatographic test for simultaneous serodiag…
Babesia canis, Babesia gibsoni	Crude soluble antigen	Crude soluble antigen	ELISA, IFAT	Lab-Based	Furuta, P. I., Oliveira, T. M. F. D. S., Teixeira, M. C. A., Rocha, A. G., Machado, R. Z., & Tinucci-Costa, M. (2009). Comparison between a soluble antigen-based ELISA and IFAT in detecting antibodies against Babesia canis in dogs. Revista Brasileira de Parasitologia Veterinária, 18, 41-45.
Babesia gibsoni	bgTRAP	Thrombospondin-related adhesion protein	ELISA, cELISA	Lab-Based	Deepa CK, Varghese A, Ajith Kumar KG, Nandini A, Kumar GS, Hembram PK, Dinesh CN, Juliet S, Vergis J, Sindhu OK, Ravindran R. Evaluation of recombinant Babesia gibsoni thrombospondin-related adhesive protein (BgTRAP) for the sero-diagnosis of canine babesiosis. Exp Parasitol. 2023 Nov;254:108621. doi: 10.1016/j.exppara.2023.108621. Epub 2023 Sep 16. PMID: 37722650.
Leishmania donovani	rK39, rK28	Recombinant protein	ELISA,IFAT, cELISA	Lab-Based	1. Maia Z, Lírio M, Mistro S, et al. (2012). Comparative study of rK39 Leishmania antigen for serodiagnosis of visceral leishmaniasis: systematic review with meta-analysis. PLoS Neglected Tropical Diseases, 6(1), e1484. 2. Pattabhi S, Whittle J, Mohamath R, et al. (2010). Design, development and evaluation of rK28-based point-of-care tests for improving rapid diagnosis of visceral leishmaniasis. …
Leishmania infantum	rK39, Rk28	Recombinant repeat/chimeric	Lateral flow / DPP	POC	1. Maia Z, Lírio M, Mistro S, et al. (2012). Comparative study of rK39 Leishmania antigen for serodiagnosis of visceral leishmaniasis: systematic review with meta-analysis. PLoS Neglected Tropical Diseases, 6(1), e1484. 2. Pattabhi S, Whittle J, Mohamath R, et al. (2010). Design, development and evaluation of rK28-based point-of-care tests for improving rapid diagnosis of visceral leishmaniasis. …
Trypanosoma cruzi	IBMP-8.1, IBMP-8.4	Chimeric/multiepitope recombinant	Lateral flow ICT	POC	Silva, Edimilson D., Silva, Ângelo A. O., Santos, Emily F., Leony, Leonardo M., Freitas, Natália E. M., Daltro, Ramona T., Ferreira, Antônio G. P., Diniz, Rafaela L., Bernardo, Aline R., Luquetti, Alejandro O., Krieger, Marco A., Celedon, Paola A. F., Viñas, Pedro A., Zanchin, Nilson I. T., Santos, Fred L. N., Development of a New Lateral Flow Assay Based on IBMP-8.1 and IBMP-8.4 Chimeric Antigen…
Trypanosoma cruzi	ITC-6, ITC-8.2	Chimeric/multiepitope recombinant	Lateral flow ICT	POC	Lorca, M., Contreras, M. D. C., Salinas, P., Guerra, A., & Raychaudhuri, S. (2008). Evaluación de una prueba rápida para el diagnóstico de la infección por Trypanosoma cruzi en suero. Parasitología latinoamericana, 63(1-2-3-4), 29-33.
Theileria annulata	TaSP	Recombinant surface protein	Lateral flow	POC	Abdo J, Kristersson T, Seitzer U, Renneker S, Merza M, Ahmed J. Development and laboratory evaluation of a lateral flow device (LFD) for the serodiagnosis of Theileria annulata infection. Parasitol Res. 2010 Oct;107(5):1241-8. doi: 10.1007/s00436-010-1994-8. Epub 2010 Aug 3. PMID: 20680339. Schnittger L, Katzer F, Biermann R, Shayan P, Boguslawski K, McKellar S, Beyer D, Shiels BR, Ahmed JS. Char…
Theileria annulata	SPAG-1	Sporozoite surface antigen	ELISA	Lab-Based	Abdo J, Kristersson T, Seitzer U, Renneker S, Merza M, Ahmed J. Development and laboratory evaluation of a lateral flow device (LFD) for the serodiagnosis of Theileria annulata infection. Parasitol Res. 2010 Oct;107(5):1241-8. doi: 10.1007/s00436-010-1994-8. Epub 2010 Aug 3. PMID: 20680339. Schnittger L, Katzer F, Biermann R, Shayan P, Boguslawski K, McKellar S, Beyer D, Shiels BR, Ahmed JS. Char…
Theileria equi	EMA-1, EMA-2	Recombinant merozoite surface	Colloidal gold ICT card	POC	Mans BJ, Pienaar R, Latif AA. A review of Theileria diagnostics and epidemiology. Int J Parasitol Parasites Wildl. 2015 Jan 6;4(1):104-18. doi: 10.1016/j.ijppaw.2014.12.006. PMID: 25830110; PMCID: PMC4356873. WOAH/OIE standards for theileriosis diagnostics: WOAH Terrestrial Manual (2021). Chapter 3.4.15 – Theileriosis in cattle (infection with Theileria annulata, T. orientalis and T. parva). Yang…
Theileria equi	EMA-1	Merozoite surface antigen	cELISA, IFAT, ELISA	Lab-Based	Mans BJ, Pienaar R, Latif AA. A review of Theileria diagnostics and epidemiology. Int J Parasitol Parasites Wildl. 2015 Jan 6;4(1):104-18. doi: 10.1016/j.ijppaw.2014.12.006. PMID: 25830110; PMCID: PMC4356873. WOAH/OIE standards for theileriosis diagnostics: WOAH Terrestrial Manual (2021). Chapter 3.4.15 – Theileriosis in cattle (infection with Theileria annulata, T. orientalis and T. parva). Yang…
Theileria orientalis	GAMA	Major piroplasm surface antigen	ELISA	Lab-Based	Mans BJ, Pienaar R, Latif AA. A review of Theileria diagnostics and epidemiology. Int J Parasitol Parasites Wildl. 2015 Jan 6;4(1):104-18. doi: 10.1016/j.ijppaw.2014.12.006. PMID: 25830110; PMCID: PMC4356873. WOAH/OIE standards for theileriosis diagnostics: WOAH Terrestrial Manual (2021). Chapter 3.4.15 – Theileriosis in cattle (infection with Theileria annulata, T. orientalis and T. parva).
Theileria parva	p32	Major Schizont surface protein	cELISA	Lab-Based	Mans BJ, Pienaar R, Latif AA. A review of Theileria diagnostics and epidemiology. Int J Parasitol Parasites Wildl. 2015 Jan 6;4(1):104-18. doi: 10.1016/j.ijppaw.2014.12.006. PMID: 25830110; PMCID: PMC4356873. WOAH/OIE standards for theileriosis diagnostics: WOAH Terrestrial Manual (2021). Chapter 3.4.15 – Theileriosis in cattle (infection with Theileria annulata, T. orientalis and T. parva).
Theileria parva	Tp32/Tp34	Recombinant antigens	cELISA, IFAT, ELISA	Lab-Based	Mans BJ, Pienaar R, Latif AA. A review of Theileria diagnostics and epidemiology. Int J Parasitol Parasites Wildl. 2015 Jan 6;4(1):104-18. doi: 10.1016/j.ijppaw.2014.12.006. PMID: 25830110; PMCID: PMC4356873. WOAH/OIE standards for theileriosis diagnostics: WOAH Terrestrial Manual (2021). Chapter 3.4.15 – Theileriosis in cattle (infection with Theileria annulata, T. orientalis and T. parva).
Theileria spp.	PiSPs	Piroplasm surface proteins	ELISA	Lab-Based	Mans BJ, Pienaar R, Latif AA. A review of Theileria diagnostics and epidemiology. Int J Parasitol Parasites Wildl. 2015 Jan 6;4(1):104-18. doi: 10.1016/j.ijppaw.2014.12.006. PMID: 25830110; PMCID: PMC4356873. WOAH/OIE standards for theileriosis diagnostics: WOAH Terrestrial Manual (2021). Chapter 3.4.15 – Theileriosis in cattle (infection with Theileria annulata, T. orientalis and T. parva).
Trypanosoma evansi	RoTat 1.2	Variable surface glycoprotein	ELISA, CATT	Lab-Based	Lejon V, Claes F, Verloo D, Maina M, Urakawa T, Majiwa PA, Büscher P. Recombinant RoTat 1.2 variable surface glycoprotein as antigen for diagnosis of Trypanosoma evansi in dromedary camels. Int J Parasitol. 2005 Apr 1;35(4):455-60. doi: 10.1016/j.ijpara.2004.12.015. PMID: 15777921.
Trypanosoma vivax	ISG	Invariant surface glycoprotein		Lab-Based	Fleming JR, Sastry L, Wall SJ, Sullivan L, Ferguson MAJ (2016) Proteomic Identification of Immunodiagnostic Antigens for Trypanosoma vivax Infections in Cattle and Generation of a Proof-of-Concept Lateral Flow Test Diagnostic Device. PLOS Neglected Tropical Diseases 10(9): e0004977. https://doi.org/10.1371/journal.pntd.0004977
Trypanosoma cruzi	Tc-24	Recombinant antigens	ELISA	Lab-Based	Gomes YM, Lorena VM, Luquetti AO. Diagnosis of Chagas disease: what has been achieved? What remains to be done with regard to diagnosis and follow up studies? Mem Inst Oswaldo Cruz. 2009 Jul;104 Suppl 1:115-21. doi: 10.1590/s0074-02762009000900017. PMID: 19753466. Cardinal MV, Reithinger R, Gürtler RE. Use of an immunochromatographic dipstick test for rapid detection of Trypanosoma cruzi in sera …

## Sheet: Molecular Tests
Supplementary Table S2 — Sheet 2: Commercial molecular (PCR / qPCR / LAMP) diagnostic kits for vector-borne protozoa
Compiled May 2026 from manufacturer or distributor websites and peer-reviewed evaluations whenever possible. The list is illustrative, not exhaustive. Commercial availability and regulatory status may vary between countries and may change over time.
Local availability varies considerably by region; the same kit may be sold only inside the EU, only outside the U.S./Canada, or only through regional distributors.
Regulatory status (CE-IVD, IVD, RUO, "Veterinary use only", LDT) differs by region for the same product. Most veterinary piroplasm and trypanosome kits are RUO or veterinary-use-only; T. cruzi has the most CE-IVD-marked human IVDs.
INgene® products are now distributed by Gold Standard Diagnostics following acquisition; older INgene-branded URLs may redirect or 404.
For human babesiosis and Chagas disease in the United States, most diagnostics are laboratory-developed tests (LDTs) at reference laboratories rather than purchasable kits; these are listed where relevant.
Controlled vocabulary used in this sheet — Regulatory status: {CE-IVD; Human IVD; Veterinary use only; RUO; LDT; Prototype}. Assay format: {Conventional PCR; Real-time qPCR; Multiplex qPCR; Nested PCR; LAMP; RT-qPCR}. Detection scope: {Species-specific; Genus-level; Multi-species panel; Multiplex syndromic}. Host: {Canine; Feline; Bovine; Ovine; Caprine; Equine; Camelid; Human; Multi-host veterin…
Parasite	Manufacturer	Product	Assay format	Detection scope	Target host(s)	Regulatory status	Country (HQ)	Notes
Babesia spp. (canine)	Gold Standard Diagnostics (formerly INgene / Eurofins-Ingenasa)	INgene® q Babesia spp. pets	Real-time qPCR	Genus-level	Canine	Veterinary use only	Hungary	Duplex with endogenous IPC. SKU R.15.BPE.K.5/100; 100-rxn format. Distributed via Diagnostics For Animals catalogue.
Babesia bovis	Gold Standard Diagnostics (formerly INgene / Eurofins-Ingenasa)	INgene® q Babesia bovis	Real-time qPCR	Species-specific	Bovine	Veterinary use only	Hungary	Duplex with endogenous IPC.
Babesia bigemina	Gold Standard Diagnostics (formerly INgene / Eurofins-Ingenasa)	INgene® q Babesia bigemina	Real-time qPCR	Species-specific	Bovine	Veterinary use only	Hungary	Duplex with endogenous IPC.
Babesia / Theileria (genus-level)	Gold Standard Diagnostics (formerly INgene / Eurofins-Ingenasa)	INgene® q Piroplasma	Real-time qPCR	Genus-level	Multi-host veterinary	Veterinary use only	Hungary	Genus-level Babesia + Theileria screen. Hosts: bovine, ovine, caprine, equine, canine, feline.
Babesia / Theileria (ruminants)	Biosellal	Bio-T kit® Babesia spp & Theileria spp	Real-time qPCR	Multiplex syndromic	Bovine, Ovine, Caprine	Veterinary use only	France	Duplex with endogenous IPC. Validated to French AFNOR NF U47-600-2. Whole-blood matrix.
Babesia caballi & Theileria equi	Biosellal	Bio-T kit® Equine B. caballi & T. equi	Multiplex qPCR	Multiplex syndromic	Equine	Veterinary use only	France	Triplex (B. caballi + T. equi + equine IPC).
Babesia spp.	BioPremier	Real-Time PCR Detection Kit Babesia spp.	Real-time qPCR	Genus-level	Multi-host veterinary	RUO	Portugal	Singleplex. Dedicated B. caballi and canine babesiosis ("Babesiosis canina") kits also catalogued.
Babesia spp. (multi-species)	Bioneer	AccuPower® Babesia PCR Kit	Conventional PCR	Multi-species panel	Bovine, Canine, Ovine, Caprine	RUO	South Korea	HotStart PreMix (dried), gel readout. Manufacturer claims detection of 15–17 Babesia spp. Regional availability — distributor-based ordering.
Babesia / Theileria (multi-species)	Bioneer	AccuPower® Babesia & Theileria PCR Kit	Multiplex qPCR	Multiplex syndromic	Multi-host veterinary	RUO	South Korea	Conventional multiplex; genus-level Piroplasma (≈31 species claimed). Regional availability — distributor-based ordering. Confirm catalogue number with Bioneer (BNT-series).
Babesia spp. / B. bigemina (and others)	Bioingentech (kitpcr.com)	Babesia sp. and B. bigemina qPCR / one-step kits; multiplex Babesia & Theileria	Real-time qPCR; Conventional PCR	Multi-species panel	Canine, Bovine	RUO	Chile	ISO 13485. Regional availability — distributor-based ordering, primarily Latin America.
Babesia spp. (multi-species)	Genes 4 Life	B. gibsoni, B. vogeli, B. canis, B. rossi, B. felis, B. bigemina, B. bovis singleplex kits; Hemoprotozoan Parasites multiplex; Canine Hemoparasite Multiplex; Canine Tick Fever panel	Real-time qPCR; Multiplex qPCR	Multiplex syndromic	Canine, Feline, Bovine, Ovine, Caprine	RUO	India	Probe-based, 4-channel. Wide singleplex and multiplex catalogue. Regional availability — distributor-based ordering. Catalogue numbers to be confirmed with manufacturer.
Babesia bigemina	HiMedia / HiGenoMB	Hi-PCR® Babesia bigemina SYBr PCR Kit	Real-time qPCR	Species-specific	Bovine	RUO	India	SYBR Green chemistry. Other singleplex Hi-PCR Babesia kits also listed in HiGenoMB catalogue. Regional availability — distributor-based ordering.
Babesia spp. (multi-species)	Genesig / Primerdesign (Novacyt)	Various species-level Babesia qPCR detection kits (Standard / Advanced / Easy)	Real-time qPCR	Multi-species panel	Multi-host veterinary	RUO	United Kingdom	Confirm exact SKUs on the current Primerdesign site; older PRI-series numbers may be discontinued.
Babesia spp.	BioVenic	Babesia probe-based qPCR kits	Real-time qPCR	Multi-species panel	Multi-host veterinary	RUO	USA	Probe-based; species-level kits listed in BioVenic catalogue.
Babesia spp. (human, LDT)	ARUP Laboratories	Babesia Species by PCR (test 2008665)	Real-time qPCR	Multi-species panel	Human	LDT (NY DOH approved)	USA	Detects B. microti, B. duncani, B. divergens, MO-1, EU-1; identifies B. microti specifically. Reference-laboratory service.
Tick-borne panel (human, LDT)	ARUP Laboratories	Tick-Borne Disease Panel by PCR, Blood (2008670)	Multiplex qPCR	Multiplex syndromic	Human	LDT	USA	Co-detected pathogens: Anaplasma, Ehrlichia, Babesia. Reference-laboratory service.
Babesia microti / B. duncani (human, LDT)	IGeneX	B. microti / B. duncani PCR (whole blood) and culture-enhanced PCR	Conventional PCR	Species-specific	Human	LDT	USA	Reference-laboratory service.
Babesia microti (human, LDT)	Mayo Clinic Laboratories; Quest Diagnostics; LabCorp	In-house B. microti PCR assays	Conventional PCR	Species-specific	Human	LDT	USA	Reference-laboratory services; not commercial kits.
Babesia spp. (human, LDT)	ELITechGroup MDx	Babesia PCR test (US-distributed reference-lab service)	Conventional PCR	Genus-level	Human	LDT	USA	Commercial status unclear (May 2026); listed as a US-distributed reference-lab service.
Babesia spp. (canine, reference lab)	IDEXX	Babesia spp. RealPCR™ Test	Real-time qPCR	Genus-level	Canine	LDT	USA	Veterinary reference-laboratory service. Component of canine Tick / Anemia RealPCR™ Panels. Distributed internationally via IDEXX reference laboratories.
Theileria equi	Gold Standard Diagnostics (formerly INgene / Eurofins-Ingenasa)	INgene® q Theileria equi	Real-time qPCR	Species-specific	Equine	Veterinary use only	Hungary	Duplex with endogenous IPC.
Babesia / Theileria (genus-level)	Gold Standard Diagnostics (formerly INgene / Eurofins-Ingenasa)	INgene® q Piroplasma	Real-time qPCR	Genus-level	Multi-host veterinary	Veterinary use only	Hungary	Same product as in Babesia section — included here for cross-reference.
Babesia / Theileria (ruminants)	Biosellal	Bio-T kit® Babesia & Theileria (ruminant)	Real-time qPCR	Multiplex syndromic	Bovine, Ovine, Caprine	Veterinary use only	France	Same product as in Babesia section — included here for cross-reference.
Babesia caballi & Theileria equi (equine)	Biosellal	Bio-T kit® B. caballi & T. equi	Multiplex qPCR	Multiplex syndromic	Equine	Veterinary use only	France	Same product as in equine Babesia row.
Theileria spp. / Theileria equi	BioPremier	Real-Time PCR Detection Kit Theileria spp.; Theileria equi	Real-time qPCR	Genus-level; Species-specific	Bovine, Equine	RUO	Portugal	Also supplied as Haemoparasitic Protozoan Panel (Theileria + Babesia).
Theileria spp. (multi-species)	Bioneer	AccuPower® Theileria PCR Kit	Conventional PCR	Multi-species panel	Multi-host veterinary	RUO	South Korea	Manufacturer claims detection of 15–16 Theileria spp. Regional availability — distributor-based ordering.
Babesia & Theileria (multi-species)	Bioneer	AccuPower® Babesia & Theileria PCR Kit	Multiplex qPCR	Multiplex syndromic	Multi-host veterinary	RUO	South Korea	Same product as in Babesia section — included here for cross-reference. Regional availability — distributor-based ordering.
Theileria equi	Genetic PCR Solutions (GPS)	Theileria equi dtec-qPCR (TheEqu)	Real-time qPCR	Species-specific	Equine	RUO	Spain
Theileria spp. (multiplex with Babesia)	Bioingentech (kitpcr.com)	Multiplex Babesia & Theileria end-point PCR	Multiplex qPCR	Multiplex syndromic	Bovine, Ovine	RUO	Chile	ISO 13485. Co-detected pathogens: T. ovis, T. lestoquardi, B. bigemina, B. bovis. Regional availability — distributor-based ordering.
Theileria spp. (multi-species)	Genes 4 Life	T. annulata, T. parva, T. equi singleplex; Bovine Anaplasma & Theileria Multiplex; Ruminant Disease panel	Real-time qPCR; Multiplex qPCR	Multiplex syndromic	Bovine, Equine	RUO	India	Probe-based. Regional availability — distributor-based ordering. Catalogue numbers to be confirmed with manufacturer.
Theileria spp.	HiMedia / HiGenoMB	Hi-PCR® Theileria Semi-Q PCR Kit (MBPCR115); Hi-PCR® Theileria Probe PCR Kit (MBPCR165)	Conventional PCR; Real-time qPCR	Genus-level	Bovine	RUO	India	Regional availability — distributor-based ordering.
Theileria spp. (multi-species)	Genesig / Primerdesign (Novacyt)	T. annulata, T. equi, T. mutans, T. parva qPCR detection kits (Easy / Standard / Advanced)	Real-time qPCR	Species-specific	Bovine, Equine	RUO	United Kingdom	Confirm exact SKUs on the current Primerdesign site.
Theileria spp. (multi-species)	BioVenic	Theileria probe-based qPCR kits (multiple species)	Real-time qPCR	Multi-species panel	Multi-host veterinary	RUO	USA
Cytauxzoon spp.	Gold Standard Diagnostics (formerly INgene / Eurofins-Ingenasa)	INgene® q Cytauxzoon spp. (R.16.CYT.K.5)	Real-time qPCR	Genus-level	Feline	Veterinary use only	Hungary	Listed via Diagnostics For Animals catalogue.
Cytauxzoon felis	Gold Standard Diagnostics (formerly INgene / Eurofins-Ingenasa)	INgene® q Cytauxzoon felis	Real-time qPCR	Species-specific	Feline	Veterinary use only	Hungary
Cytauxzoon spp.	BioPremier	Real-Time PCR Detection Kit Cytauxzoon spp.	Real-time qPCR	Genus-level	Feline	RUO	Portugal	Also included in Feline Diseases panel.
Cytauxzoon felis	Genes 4 Life	Cytauxzoon felis Real-Time PCR Test	Real-time qPCR	Species-specific	Feline	RUO	India	Probe-based. Regional availability — distributor-based ordering.
Cytauxzoon felis (reference lab)	IDEXX	Cytauxzoon felis RealPCR™	Real-time qPCR	Species-specific	Feline	LDT	USA	Veterinary reference-laboratory service. Component of feline Anemia RealPCR™ Panel.
Hepatozoon spp.	BioPremier	Real-Time PCR Detection Kit Hepatozoon spp.	Real-time qPCR	Genus-level	Canine, Feline	RUO	Portugal	Also included in Canine Diseases Panel multiplex.
Hepatozoon canis / H. felis	Genes 4 Life	Hepatozoon canis Real-Time PCR Test; Hepatozoon felis Real-Time PCR Test; Hepatozoon canis included in Canine Tick Fever panel	Real-time qPCR; Multiplex qPCR	Species-specific; Multiplex syndromic	Canine, Feline	RUO	India	Probe-based. Regional availability — distributor-based ordering.
Hepatozoon canis	Bioingentech (kitpcr.com)	Hepatozoon canis qPCR	Real-time qPCR	Species-specific	Canine	RUO	Chile	ISO 13485. Regional availability — distributor-based ordering.
Hepatozoon spp. (canine, reference lab)	IDEXX	Hepatozoon spp. RealPCR™	Real-time qPCR	Genus-level	Canine	LDT	USA	Veterinary reference-laboratory service. Component of canine Anemia RealPCR™ Panel.
Trypanosoma cruzi	Altona Diagnostics	RealStar® Chagas PCR Kit 1.0 (cat. 611013)	Real-time qPCR	Species-specific	Human	CE-IVD	Germany	kDNA (kinetoplast) target; note kDNA assays cross-react with T. rangeli.
Trypanosoma cruzi	Roche / TIB Molbiol	LightMix® Modular Trypanosoma cruzi (Chagas) (53-0755-96, cat. 10097973001)	Real-time qPCR	Species-specific	Human	RUO	Germany	kDNA minicircle (86 bp). LightCycler platforms. "NDO" assay.
Trypanosoma cruzi	Certest Biotec	VIASURE Trypanosoma cruzi Real Time PCR Detection Kit	Real-time qPCR	Species-specific	Human	CE-IVD	Spain	Satellite DNA target.
Trypanosoma cruzi	Progenie Molecular / EMELCA Bioscience	RealCycler® CHAG	Real-time qPCR	Species-specific	Human	CE-IVD	Spain / Netherlands	Satellite DNA target. Distributed in Spain (Progenie) and Netherlands (EMELCA).
Trypanosoma cruzi	Bio-Manguinhos / Fiocruz	NAT Chagas IVD Kit	Multiplex qPCR	Species-specific	Human	Human IVD	Brazil	TaqMan duplex; satellite DNA + exogenous IAC; LoD 0.16 par eq/mL. Regional availability — Brazil only (ANVISA-registered).
Trypanosoma cruzi	Diagnostic Bioprobes Srl	T. cruzi DNA qPCR Kit	Real-time qPCR	Species-specific	Human	CE-IVD	Italy	Satellite DNA target. Status varies by region (CE-IVD in EU, RUO elsewhere).
Trypanosoma cruzi	Genesig / Primerdesign (Novacyt)	Trypanosoma cruzi genesig® Standard / Advanced kits (PRI3270 etc.)	Real-time qPCR	Species-specific	Human	RUO	United Kingdom	18S rRNA target. Confirm exact SKUs on the current Primerdesign site.
Trypanosoma cruzi	Bioingentech (kitpcr.com)	Trypanosoma cruzi qPCR Kit (H425)	Real-time qPCR	Species-specific	Human	RUO	Chile	ISO 13485. Proprietary target. Regional availability — distributor-based ordering.
Trypanosoma cruzi	BioVenic	Trypanosoma cruzi Probe-based qPCR Kit (MK1F413)	Real-time qPCR	Species-specific	Human	RUO	USA	Proprietary target.
Trypanosoma cruzi	BioPremier	Real-Time PCR Detection Kit Trypanosoma cruzi	Real-time qPCR	Species-specific	Human	RUO	Portugal	Proprietary target.
Trypanosoma cruzi	Vivantis Technologies	Chagas qPCR	Real-time qPCR	Species-specific	Human	RUO	Malaysia	Commercial status unclear (May 2026); cited via Lopez-Albizu et al. 2023 supplementary table — direct catalogue listing not verified.
Trypanosoma cruzi	Eiken Chemical / FIND	Loopamp® T. cruzi Detection Kit	LAMP	Species-specific	Human	Prototype	Japan / Switzerland	Satellite DNA target. Extensively evaluated in multicentre studies; distributed via FIND. Not yet broadly commercially available.
Trypanosoma cruzi (human, LDT)	ARUP Laboratories and other US reference labs	In-house kDNA real-time PCR for T. cruzi	Real-time qPCR	Species-specific	Human	LDT	USA	Reference-laboratory services; not commercial kits.
Trypanozoon (T. b. gambiense, T. b. rhodesiense, T. evansi, T. equiperdum)	Eiken Chemical / FIND	Loopamp® Trypanosoma brucei Detection Kit	LAMP	Multi-species panel	Human, Multi-host veterinary	Prototype	Japan / Switzerland	RIME target (Trypanozoon repetitive insertion mobile element); covers all four species. Distributed via FIND for HAT control programmes.
Trypanozoon subgenus (T. evansi, T. brucei, T. equiperdum)	BioPremier	Real-Time PCR Detection Kit Trypanozoon subgenus	Real-time qPCR	Multi-species panel	Multi-host veterinary	RUO	Portugal	One assay covers the whole subgenus.
Trypanosoma vivax	BioPremier	Real-Time PCR Detection Kit Trypanosoma vivax	Real-time qPCR	Species-specific	Multi-host veterinary	RUO	Portugal	Separate AAT (animal African trypanosomiasis) kit.
Trypanosoma brucei	Bioingentech (kitpcr.com)	Trypanosoma brucei PCR Kit	Real-time qPCR	Species-specific	Multi-host veterinary	RUO	Chile	ISO 13485. Regional availability — distributor-based ordering.
Trypanosoma brucei brucei	BioVenic	Trypanosoma brucei brucei Probe-based qPCR Kit (MK1F305)	Real-time qPCR	Species-specific	Multi-host veterinary	RUO	USA
T. brucei / T. evansi / T. equiperdum (multi-species)	Genes 4 Life	African Sleeping Sickness T. brucei Real-Time PCR Test; T. evansi Real-Time PCR Test (canine, ruminant, equine/camelid); Dourine Real-Time PCR Test	Real-time qPCR	Multi-species panel	Human, Multi-host veterinary	RUO	India	Probe-based. Regional availability — distributor-based ordering. Catalogue numbers to be confirmed with manufacturer.
African trypanosomes (T. evansi, T. equiperdum, T. brucei)	Genesig / Primerdesign (Novacyt)	African Trypanosomiasis qPCR; T. evansi qPCR; T. equiperdum qPCR	Real-time qPCR	Multi-species panel	Multi-host veterinary	RUO	United Kingdom	Confirm exact SKUs on the current Primerdesign site.
Trypanosoma evansi	HiMedia / HiGenoMB	Hi-PCR® Trypanosoma evansi SYBr PCR Kit (MBPCR214)	Real-time qPCR	Species-specific	Multi-host veterinary	RUO	India	SYBR Green; ITS-1 target, 90 bp amplicon. Regional availability — distributor-based ordering.
